# Supplementary material for: Clinical and Genomic Epidemiology of Carbapenem-Nonsusceptible Citrobacter spp. at a Tertiary Health Care Center over 2 Decades
Source: J Clin Microbiol. 2020 Aug 24;58(9):e00275-20. doi: 10.1128/JCM.00275-20 (PMC7448640; doi:10.1128/JCM.00275-20)
Supplement: Supplemental file 1 [file JCM.00275-20-s0001.xlsx]

## Sheet: S.Table 1_Study_CNSC_Metrics
Isolate	# of Contigs	Total Length	N50	Coverage	Species	ST	Biosample (Illumina)	SRA Accession (Illumina)	Biosample (hybrid assembly)
RS77	64	5328516	303983	61	Citrobacter freundii	11	SAMN14007636	SRR11038052	SAMN14082844
RS102	33	4867105	340636	60	Citrobacter werkmanii	405	SAMN14007637	SRR11038051	N/A
RS189	16	5029817	964408	57	Citrobacter werkmanii	NF	SAMN14007638	SRR11038040	N/A
RS226	114	5261967	116256	41	Citrobacter freundii	150	SAMN14007639	SRR11038039	SAMN14082845
RS236	16	5032205	702474	58	Citrobacter freundii	NF	SAMN14007640	SRR11038038	N/A
RS237	36	5214224	295933	84	Citrobacter freundii	114	SAMN14007641	SRR11038037	N/A
RS259	46	5282813	493152	53	Citrobacter freundii	NF	SAMN14007642	SRR11038036	SAMN14082846
RS289	36	4873541	447812	83	Citrobacter koseri	NA	SAMN14007643	SRR11038035	N/A
YDC608	32	5079500	295944	82	Citrobacter freundii	185	SAMN14007644	SRR11038034	SAMN14082847
YDC638-3	118	5642530	136747	54	Citrobacter freundii	116	SAMN14007645	SRR11038033	SAMN14082848
YDC645	91	5238329	106562	69	Citrobacter freundii	9	SAMN14007646	SRR11038050	SAMN14082849
YDC661	109	5614237	164299	112	Citrobacter freundii	95	SAMN14007647	SRR11038049	SAMN14082850
YDC667-1	78	5513891	257747	88	Citrobacter werkmanii	102	SAMN14007648	SRR11038048	SAMN14082851
YDC689-2	41	4826873	486045	41	Citrobacter koseri	NA	SAMN14007649	SRR11038047	N/A
YDC693	124	5493383	123529	42	Citrobacter species	NA	SAMN14007650	SRR11038046	SAMN14082852
YDC697-2	123	5897905	182760	77	Citrobacter farmeri	NA	SAMN14007651	SRR11038045	SAMN14082853
YDC730	36	4806370	220609	68	Citrobacter werkmanii	NF	SAMN14007652	SRR11038044	N/A
YDC849-1	44	5281218	529674	144	Citrobacter freundii	NF	SAMN14007653	SRR11038043	SAMN14082854
YDC876	114	5501911	151437	52	Citrobacter freundii	116	SAMN14007654	SRR11038042	SAMN14082855
YDC880	91	5575039	185406	43	Citrobacter freundii	114	SAMN14007655	SRR11038041	SAMN14082856

## Sheet: S.Table2_Local_isolates_Metrics
SpecID	# of Contigs	Total Length	N50	Coverage	Species	ST	Biosample	SRA Accession
CB00003	28	5129322	644799	80	Citrobacter werkmanii	242	SAMN10435548	SRR8199651
CB00006	18	4766624	715616	103	Citrobacter koseri	NA	SAMN10435551	SRR8199646
CB00007	33	5240440	515291	101	Citrobacter freundii	239	SAMN10435552	SRR8199639
CB00008	28	4801171	634184	106	Citrobacter koseri	NA	SAMN10435553	SRR8199640
CB00014	26	4911229	731068	61	Citrobacter koseri	NA	SAMN11284920	SRR8810252
CB00016	20	4902600	681589	85	Citrobacter koseri	NA	SAMN10435560	SRR8199042
CB00018	49	5038394	267053	138	Citrobacter freundii	150	SAMN10435562	SRR8199048
CB00021	28	5252658	474563	113	Citrobacter werkmanii	31	SAMN10435565	SRR8199045
CB00023	51	5269863	338717	96	Citrobacter freundii	114	SAMN10435567	SRR8199049
CB00027	20	4597521	633983	119	Citrobacter koseri	NA	SAMN10435571	SRR8199105
CB00028	3	5663418	5227853	59	Citrobacter freundii	307	SAMN10435572	SRR8198953
CB00031	43	5053069	405590	57	Citrobacter freundii	22	SAMN10435575	SRR8198985
CB00032	39	4906335	557865	102	Citrobacter koseri	NA	SAMN10435576	SRR8198900
CB00033	42	5010441	493322	153	Citrobacter freundii	91	SAMN10435577	SRR8198919
CB00035	20	4830040	634397	82	Citrobacter koseri	NA	SAMN10435579	SRR8199609
CB00036	44	5130587	316693	105	Citrobacter freundii	98	SAMN10435580	SRR8199393
CB00039	87	5466287	252205	148	Citrobacter freundii	100	SAMN10435583	SRR8199369
CB00040	61	5085109	284415	60	Citrobacter freundii	62	SAMN10435584	SRR8199383
CB00043	18	4828724	517385	116	Citrobacter werkmanii	108	SAMN10435587	SRR8199679
CB00044	19	4965733	908417	109	Citrobacter werkmanii	37	SAMN10435588	SRR8199376
CB00045	27	4832604	474741	71	Citrobacter freundii	185	SAMN10435589	SRR8199377
CB00046	17	4696853	684865	87	Citrobacter koseri	NA	SAMN10435590	SRR8199378
CB00049	26	4864117	529557	29	Citrobacter freundii	251	SAMN10435593	SRR8199373
CB00051	41	4906253	375853	132	Citrobacter koseri	NA	SAMN10435594	SRR8199374
CB00052	97	5176745	151346	145	Citrobacter freundii	266	SAMN10435595	SRR8199375
CB00055	26	4773122	592561	129	Citrobacter koseri	NA	SAMN10435598	SRR8198979
CB00056	44	5090318	314415	111	Citrobacter freundii	64	SAMN10435599	SRR8198978
CB00057	20	4890690	681585	119	Citrobacter koseri	NA	SAMN10435600	SRR8198977
CB00059	35	4977781	274866	55	Citrobacter freundii	8	SAMN10435602	SRR8198983
CB00060	32	4806994	354699	77	Citrobacter koseri	NA	SAMN10435603	SRR8198982
CB00061	33	4768449	672463	80	Citrobacter koseri	NA	SAMN10435604	SRR8198981
CB00063	25	4868620	681570	112	Citrobacter koseri	NA	SAMN10435606	SRR8198987
CB00067	61	4979676	200405	138	Citrobacter freundii	169	SAMN10435609	SRR8199667
CB00068	67	5323768	301626	114	Citrobacter freundii	391	SAMN10435610	SRR8199664
CB00069	42	5250645	332897	99	Citrobacter freundii	114	SAMN10435611	SRR8199665
CB00070	32	4981236	508128	108	Citrobacter freundii	98	SAMN10435612	SRR8199662
CB00071	31	4939786	537337	93	Citrobacter freundii	392	SAMN10435613	SRR8199663
CB00073	3	4909178	4894284	74	Citrobacter koseri	NA	SAMN10435615	SRR8199661
CB00074	27	4703896	408659	61	Citrobacter koseri	NA	SAMN10435616	SRR8199658
CB00075	20	4722168	933306	138	Citrobacter freundii	19	SAMN10435617	SRR8199659
CB00080	31	5142218	961821	114	Citrobacter farmeri	NA	SAMN11284923	SRR8810437
CB00081	21	4682606	638683	126	Citrobacter koseri	NA	SAMN11284924	SRR8810440
CB00082	16	4822764	1245302	97	Citrobacter koseri	NA	SAMN11284925	SRR8810435
CB00083	25	4674168	611584	62	Citrobacter koseri	NA	SAMN11284926	SRR8810438
CB00084	15	4684865	677741	57	Citrobacter koseri	NA	SAMN11284927	SRR8810540
CB00086	24	4982887	769679	97	Citrobacter freundii	485	SAMN11284929	SRR8810023
CB00087	24	4606129	543853	88	Citrobacter koseri	NA	SAMN11284930	SRR8810541
CB00089	21	4797909	730669	89	Citrobacter koseri	NA	SAMN12220296	SRR9647413
CB00090	35	5066511	635687	81	Citrobacter freundii	156	SAMN12220297	SRR9647764
CB00091	47	5077434	284690	80	Citrobacter farmeri	NA	SAMN12220298	SRR9647765
CB00092	22	4768096	580097	82	Citrobacter koseri	NA	SAMN12220299	SRR9647766
CB00094	75	5192792	426470	59	Citrobacter freundii	91	SAMN12220301	SRR9647768
CB00095	73	5184057	331637	76	Citrobacter freundii	91	SAMN12220302	SRR9647769
CB00096	28	4908811	524499	81	Citrobacter freundii	98	SAMN12220303	SRR9647770
CB00098	56	5041541	239640	60	Citrobacter freundii	22	SAMN12220304	SRR9647771
CB00099	22	4663363	622646	64	Citrobacter koseri	NA	SAMN12220305	SRR9647762
CB00101	128	5684806	204363	83	Citrobacter freundii	22	SAMN12220306	SRR9647763
CB00102	20	4922445	620464	90	Citrobacter koseri	NA	SAMN12220307	SRR9647623
CB00103	29	4918883	323910	74	Citrobacter freundii	91	SAMN12220308	SRR9647622
CB00104	70	5192123	426470	72	Citrobacter freundii	91	SAMN12220309	SRR9647621
CB00107	17	4556061	638646	61	Citrobacter koseri	NA	SAMN12220312	SRR9647618
CB00108	40	4902741	493088	81	Citrobacter freundii	91	SAMN12220313	SRR9647617
CB00110	54	4961423	251567	87	Citrobacter freundii	62	SAMN12220315	SRR9647615
CB00112	85	5228144	260522	94	Citrobacter freundii	NF	SAMN12220317	SRR9647639
CB00114	82	5377347	200999	87	Citrobacter freundii	95	SAMN12220319	SRR9647637
CB00115	49	5516306	509101	112	Citrobacter freundii	NF	SAMN12220320	SRR9647638
CB00116	34	5099781	347582	69	Citrobacter freundii	NF	SAMN12220321	SRR9647643
CB00118	31	4789506	427607	66	Citrobacter koseri	NA	SAMN12220323	SRR9647641
CB00119	37	4940384	336028	73	Citrobacter freundii	415	SAMN12220324	SRR9647642
CB00120	45	5205277	794240	103	Citrobacter farmeri	NA	SAMN12220325	SRR9647635
CB00121	29	4790460	662465	51	Citrobacter koseri	NA	SAMN13621905	SRR10727825
CB00122	35	4980304	430417	59	Citrobacter werkmanii	405	SAMN13621906	SRR10727814
CB00123	69	4922768	256134	59	Citrobacter freundii	11	SAMN13621907	SRR10727803
CB00125	40	5158768	444789	91	Citrobacter freundii	114	SAMN13621909	SRR10728245
CB00126	50	4943226	336028	82	Citrobacter freundii	415	SAMN13621910	SRR10728234
CB00128	29	4934350	616721	59	Citrobacter koseri	NA	SAMN13621912	SRR10728212
CB00129	159	5352299	248472	86	Citrobacter freundii	162	SAMN13621913	SRR10728201
CB00131	69	5379523	280961	89	Citrobacter freundii	22	SAMN13621915	SRR10728179
CB00132	42	5006250	424406	66	Citrobacter freundii	62	SAMN13621916	SRR10728168
CB00134	36	4934025	443149	75	Citrobacter freundii	NF	SAMN13621918	SRR10728145
CB00135	28	4927348	586186	68	Citrobacter koseri	NA	SAMN13621919	SRR10728134
CB00136	23	4690552	560803	79	Citrobacter koseri	NA	SAMN13621920	SRR10728123

## Sheet: S.Table_3_Global_Isolates
Isolate Name/Accession	ANI Cluster	Species	Country	Contienent	Carbapenemase
ERX1264946	1	Citrobacter freundii	Denmark	Europe	blaNDM-1
ERX1264947	1	Citrobacter freundii	Denmark	Europe	blaNDM-1
ERX1264949	1	Citrobacter freundii	Denmark	Europe	blaNDM-1
ERX1264950	1	Citrobacter freundii	Denmark	Europe	blaNDM-1
ERX1264951	1	Citrobacter freundii	Denmark	Europe	blaNDM-1
ERX1264952	1	Citrobacter freundii	Denmark	Europe	blaNDM-1
ERX1264954	1	Citrobacter freundii	Denmark	Europe	blaNDM-1
ERX1264956	1	Citrobacter freundii	Denmark	Europe	blaNDM-1
ERX1264958	1	Citrobacter freundii	Denmark	Europe	blaNDM-1
ERX1264960	1	Citrobacter freundii	Denmark	Europe	blaNDM-1
ERX1264964	1	Citrobacter freundii	Denmark	Europe	blaNDM-1
ERX1264966	1	Citrobacter freundii	Denmark	Europe	blaNDM-1
ERX1264968	1	Citrobacter freundii	Denmark	Europe	blaNDM-1
GCA_001034445.1	1	Citrobacter freundii	USA (Boston, MA)	North America	blaKPC-2
GCA_001034475.1	1	Citrobacter freundii	USA (Boston, MA)	North America	blaKPC-3
GCA_001034485.1	1	Citrobacter freundii	USA (Boston, MA)	North America	None
GCA_001037485.1	1	Citrobacter freundii	USA (Boston, MA)	North America	blaKPC-3
GCA_001037505.1	1	Citrobacter freundii	USA (Boston, MA)	North America	blaKPC-2
GCA_001037515.1	1	Citrobacter freundii	USA (Boston, MA)	North America	None
GCA_001037575.1	1	Citrobacter freundii	USA (Boston, MA)	North America	None
GCA_001037585.1	1	Citrobacter freundii	USA (Boston, MA)	North America	blaKPC-3
GCA_001702455.1	1	Citrobacter freundii	Canada	North America	blaIMP-38
GCA_002151735.1	1	Citrobacter freundii	USA (Boston, MA)	North America	None
GCA_002151755.1	1	Citrobacter freundii	USA (Boston, MA)	North America	None
GCA_002151775.1	1	Citrobacter freundii	USA (Boston, MA)	North America	blaKPC-3
GCA_002151785.1	1	Citrobacter freundii	USA (Boston, MA)	North America	None
GCA_002151755.1	1	Citrobacter freundii	Switzerland	Europe	blaOXA-48-like
GCA_002903305.1	1	Citrobacter freundii	USA (Bethesda, MD)	North America	blaKPC-2
GCA_002918835.1	1	Citrobacter freundii	USA (Bethesda, MD)	North America	blaKPC-2
GCA_002918855.1	1	Citrobacter freundii	USA (Bethesda, MD)	North America	blaKPC-2
GCA_002918865.1	1	Citrobacter freundii	USA (Bethesda, MD)	North America	blaKPC-3
GCA_002918875.1	1	Citrobacter freundii	USA (Bethesda, MD)	North America	blaKPC-2
GCA_002919825.1	1	Citrobacter freundii	USA (Bethesda, MD)	North America	blaKPC-2
GCA_002934505.1	1	Citrobacter freundii	USA (Bethesda, MD)	North America	blaKPC-2
GCA_003401455.1	1	Citrobacter freundii	USA (Stanford)	North America	None
GCA_003401585.1	1	Citrobacter freundii	US (Stanford)	North America	None
GCA_004146055.1	1	Citrobacter freundii	France	Europe	blaOXA-48
GCA_004181935.1	1	Citrobacter freundii	France	Europe	blaOXA-48
GCA_004322975.1	1	Citrobacter freundii	US (NIH)	North America	blaKPC-3
GCA_004327735.1	1	Citrobacter freundii	US (NIH)	North America	None
GCA_004181935.1	1	Citrobacter freundii	Australia	Australia	blaNDM-1
RS226	1	Citrobacter freundii	US (UPMC)	North America	blaKPC-2
RS236	1	Citrobacter freundii	US (UPMC)	North America	None
RS237	1	Citrobacter freundii	US (UPMC)	North America	None
RS259	1	Citrobacter freundii	US (UPMC)	North America	blaNDM-1
RS77	1	Citrobacter freundii	US (UPMC)	North America	blaKPC-3
YDC608	1	Citrobacter freundii	US (UPMC)	North America	blaKPC-3
YDC638-3	1	Citrobacter freundii	US (UPMC)	North America	blaKPC-3
YDC645	1	Citrobacter freundii	US (UPMC)	North America	blaKPC-2
YDC661	1	Citrobacter freundii	US (UPMC)	North America	blaKPC-3
YDC849-1	1	Citrobacter freundii	US (UPMC)	North America	blaNDM-1
YDC876	1	Citrobacter freundii	US (UPMC)	North America	blaKPC-3
YDC880	1	Citrobacter freundii	US (UPMC)	North America	blaKPC-3
GCA_002863965.1	2	Citrobacter koseri	USA (Baltimore, MD)	North America	blaKPC-2
GCA_003184045.1	2	Citrobacter koseri	China	Asia	blaKPC-2
RS289	2	Citrobacter koseri	US (UPMC)	North America	blaKPC-3
YDC689-2	2	Citrobacter koseri	US (UPMC)	North America	None
GCA_000648515.1	3	Citrobacter werkmanii	USA (Bethesda, MD)	North America	blaKPC-2
GCA_002099305.1	3	Citrobacter werkmanii	India	Asia	blaNDM-1
GCA_002185305.2	3	Citrobacter werkmanii	USA (Bethesda, MD)	North America	None
RS102	3	Citrobacter werkmanii	US (UPMC)	North America	None
RS189	3	Citrobacter werkmanii	US (UPMC)	North America	blaNDM-1
YDC667-1	3	Citrobacter werkmanii	US (UPMC)	North America	blaKPC-3
YDC730	3	Citrobacter werkmanii	US (UPMC)	North America	None
GCA_002151695.1	4	Citrobacter amalonaticus	USA (Boston, MA)	North America	None
GCA_002880615.1	4	Citrobacter amalonaticus	USA (Bethesda, MD)	North America	blaKPC-3
GCA_002934585.1	4	Citrobacter amalonaticus	USA (Bethesda, MD)	North America	blaKPC-2
GCA_902498925.1	4	Citrobacter amalonaticus	France	Europe	blaNDM-1
GCA_902506645.1	4	Citrobacter amalonaticus	France	Europe	blaNDM-1
GCA_902506695.1	4	Citrobacter amalonaticus	France	Europe	blaNDM-1
GCA_902506715.1	4	Citrobacter amalonaticus	France	Europe	blaNDM-1
GCA_902506735.1	4	Citrobacter amalonaticus	France	Europe	blaNDM-1
SRR8128027	4	Citrobacter amalonaticus	Argentina	South America	blaNDM-1
GCA_001034465.1	5	Citrobacter spp.	USA (Boston, MA)	North America	None
GCA_002151815.1	5	Citrobacter spp.	USA (Boston, MA)	North America	None
GCA_003400395.1	5	Citrobacter spp.	USA (Stanford, CA)	North America	None
YDC693	5	Citrobacter spp.	US (UPMC)	North America	blaKPC-3
YDC697-2	6	Citrobacter farmeri	US (UPMC)	North America	blaKPC-3
GCA_001273815.1	7	Citrobacter spp.	China	Asia	blaKPC-2/blaNDM-1
GCA_002903215.1	7	Citrobacter spp.	USA (Bethesda, MD)	North America	blaKPC-2
GCA_002919795.1	7	Citrobacter spp.	USA (Bethesda, MD)	North America	blaKPC-2
GCA_001037495.1	8	Citrobacter spp.	USA (Boston, MA)	North America	None
GCA_002786865.1	9	Citrobacter spp.	South Korea	Asia	blaNDM-5
GCA_001463265.1	10	Citobacter sedlakii	Norway	Europe	blaNDM-1

## Sheet: S.Table_4_Local_FastANI
	CB00003	CB00006	CB00007	CB00008	CB00014	CB00015	CB00016	CB00018	CB00021	CB00023	CB00027	CB00028	CB00031	CB00032	CB00033	CB00035	CB00036	CB00039	CB00040	CB00043	CB00044	CB00045	CB00046	CB00049	CB00051	CB00052	CB00055	CB00056	CB00057	CB00059	CB00060	CB00061	CB00063	CB00067	CB00068	CB00069	CB00070	CB00071	CB00073	CB00074	CB00075	CB00080	CB00081	CB00082	CB00083	CB00084	CB00086	CB00087	CB00089
CB00003	100	84.3522	90.8671	84.2851	84.4084	99.0934	84.3819	90.8112	99.0535	90.7271	84.3233	90.7698	90.8534	84.9655	90.6982	84.2381	90.7401	90.6692	90.729	99.1539	95.7163	90.7563	84.3821	90.7393	84.9936	90.7534	84.4301	90.839	84.3034	90.8179	84.3295	84.4064	84.3794	90.7158	90.7228	90.7299	90.7619	90.7185	84.4398	84.3588	90.8046	83.399	84.3263	84.4086	84.3328	84.3114	90.7152	84.3324	84.3675
CB00006	84.3522	100	84.3642	98.8061	98.7863	84.3254	98.7824	84.2774	84.5088	84.1945	98.8956	84.4711	84.3317	98.8521	84.2589	98.8161	84.1663	84.1938	84.2374	84.3901	84.3417	84.3296	98.836	84.2887	98.8167	84.2778	98.8743	84.2998	98.7988	84.4096	98.8844	98.8837	98.778	84.3025	84.3704	84.1385	84.1796	84.3394	98.7456	98.8556	84.3051	84.112	98.9406	98.7659	98.914	98.7892	84.3549	98.7811	98.9101
CB00007	90.8671	84.3642	100	84.2437	84.2446	90.8139	84.3028	98.7463	90.8384	98.607	84.2509	98.5313	98.8716	84.5662	98.4697	84.2512	98.4577	98.4884	98.3327	90.8163	90.8792	98.8915	84.3422	98.4093	84.5147	98.8297	84.4257	98.7773	84.2596	98.9073	84.5049	84.3341	84.1858	98.3385	98.6367	98.6852	98.4447	98.6016	84.2959	84.2617	98.8506	83.3442	84.3716	84.2569	84.3686	84.2703	98.7643	84.321	84.3147
CB00008	84.2851	98.8061	84.2437	100	99.9464	84.3198	99.9193	84.2059	84.3834	84.2427	98.8809	84.2692	84.3127	98.8259	84.1874	98.804	84.1995	84.1358	84.3355	84.1572	84.187	84.1788	98.7776	84.2093	98.8244	84.1942	98.8754	84.2534	99.9114	84.3791	98.8642	98.8785	99.9121	84.2668	84.2704	84.1899	84.2381	84.2619	99.9531	98.9262	84.261	84.1521	98.8524	99.9431	98.8637	99.9794	84.3509	98.8046	98.8521
CB00014	84.4084	98.7863	84.2446	99.9464	100	84.3405	99.9176	84.2075	84.4562	84.2296	98.8721	84.2413	84.2809	98.7625	84.2267	98.7467	84.2131	84.1639	84.2147	84.2664	84.2008	84.2199	98.7908	84.2991	98.7573	84.2303	98.813	84.2715	99.9265	84.3488	98.8207	98.7745	99.9317	84.3054	84.2717	84.1908	84.2347	84.2255	99.9616	98.8808	84.2689	84.1862	98.862	99.9492	98.8399	99.9891	84.2392	98.7413	98.7938
CB00015	99.0934	84.3254	90.8139	84.3198	84.3405	100	84.3855	90.9318	99.1876	90.8885	84.3376	90.7417	90.8546	84.2502	90.8343	84.4044	90.7716	90.8142	90.8325	99.1734	95.7385	90.8096	84.3737	90.8108	84.4001	90.756	84.4014	90.7737	84.3461	90.8532	84.3574	84.4233	84.3503	90.728	90.724	90.8363	90.7625	90.7704	84.3388	84.3184	90.8859	83.2648	84.3108	84.3496	84.3679	84.3471	90.7894	84.3977	84.4416
CB00016	84.3819	98.7824	84.3028	99.9193	99.9176	84.3855	100	84.236	84.4454	84.1261	98.9181	84.2052	84.2992	98.8079	84.2539	98.8099	84.2867	84.1758	84.2669	84.2895	84.32	84.2263	98.7478	84.197	98.8106	84.1927	98.8327	84.2648	99.9526	84.4136	98.8262	98.9049	99.9258	84.2423	84.2096	84.1753	84.2386	84.2808	99.936	98.8413	84.2861	84.2289	98.8459	99.946	98.8587	99.9772	84.2281	98.837	98.8197
CB00018	90.8112	84.2774	98.7463	84.2059	84.2075	90.9318	84.236	100	90.8991	98.7961	84.3216	98.6138	98.9729	84.3713	98.4391	84.2509	98.4945	98.6838	98.4411	90.8582	90.8628	98.9135	84.2704	98.5034	84.5018	98.8539	84.3299	98.8478	84.2245	98.9727	84.2919	84.2371	84.2138	98.4678	98.7085	98.786	98.5037	98.6748	84.2698	84.2623	98.9521	83.4608	84.3807	84.2704	84.3107	84.2372	98.783	84.3942	84.1683
CB00021	99.0535	84.5088	90.8384	84.3834	84.4562	99.1876	84.4454	90.8991	100	90.7708	84.3068	90.7298	90.8997	84.9322	90.848	84.6109	90.9624	90.6517	90.8379	99.161	95.6894	90.7677	84.4096	90.9783	85.0264	90.8401	84.4235	90.7312	84.5069	90.8051	84.6181	84.44	84.3744	90.6927	90.701	90.8062	91.0151	90.6985	84.4749	84.4752	90.8171	83.3537	84.3796	84.5046	84.302	84.4422	90.8272	84.4663	84.3192
CB00023	90.7271	84.1945	98.607	84.2427	84.2296	90.8885	84.1261	98.7961	90.7708	100	84.2327	98.4144	98.7345	84.2759	98.4265	84.1874	98.2854	98.5402	98.2706	90.8538	90.9006	98.9107	84.2215	98.5159	84.3243	98.7476	84.2276	98.7297	84.2097	98.8704	84.292	84.2347	84.2172	98.3645	98.4203	99.9275	98.3452	98.5988	84.2253	84.2572	98.934	83.2718	84.3876	84.202	84.3949	84.2056	98.7052	84.2456	84.3154
CB00027	84.3233	98.8956	84.2509	98.8809	98.8721	84.3376	98.9181	84.3216	84.3068	84.2327	100	84.3295	84.4268	98.9357	84.2576	99.5424	84.3166	84.278	84.2861	84.4321	84.3473	84.321	98.9837	84.1718	98.9345	84.3369	98.9354	84.224	98.914	84.4567	98.911	98.974	98.8978	84.3029	84.3411	84.2468	84.2985	84.4629	98.9099	98.9333	84.2608	84.2616	98.9179	98.9142	98.9108	98.8917	84.3647	98.8959	98.9015
CB00028	90.7698	84.4711	98.5313	84.2692	84.2413	90.7417	84.2052	98.6138	90.7298	98.4144	84.3295	100	98.5981	84.574	98.2365	84.3977	98.2451	98.6988	98.0818	90.7372	90.7366	98.8102	84.3862	98.32	84.5537	98.4712	84.2913	98.5744	84.2383	98.7326	84.3824	84.4157	84.2785	98.2793	98.7042	98.3346	98.2502	98.9942	84.4166	84.2971	98.7184	83.4675	84.4607	84.2216	84.401	84.2244	98.603	84.3543	84.3814
CB00031	90.8534	84.3317	98.8716	84.3127	84.2809	90.8546	84.2992	98.9729	90.8997	98.7345	84.4268	98.5981	100	84.5215	98.493	84.4371	98.4379	98.6657	98.5042	90.8004	90.9048	98.8554	84.3093	98.4984	84.5412	98.7862	84.4005	98.9416	84.3123	98.9011	84.4109	84.3743	84.2513	98.3934	98.6791	98.7456	98.5012	98.7555	84.2491	84.3514	98.9655	83.4779	84.4102	84.3021	84.3832	84.2692	98.8228	84.4276	84.3621
CB00032	84.9655	98.8521	84.5662	98.8259	98.7625	84.2502	98.8079	84.3713	84.9322	84.2759	98.9357	84.574	84.5215	100	84.3475	98.9329	84.3699	84.368	84.4314	84.3746	84.465	84.1878	98.8635	84.3296	99.9983	84.3637	98.8587	84.4323	98.7852	84.4239	98.8479	98.7179	98.7813	84.4871	84.4805	84.3345	84.409	84.375	98.7571	98.9127	84.3048	84.2627	98.8867	98.7887	98.8365	98.7879	84.5279	98.8873	98.9195
CB00033	90.6982	84.2589	98.4697	84.1874	84.2267	90.8343	84.2539	98.4391	90.848	98.4265	84.2576	98.2365	98.493	84.3475	100	84.3384	99.029	98.2993	99.6093	90.8353	90.8842	98.5566	84.2728	99.0674	84.3541	98.3057	84.3198	98.4036	84.2283	98.4633	84.3691	84.3289	84.2202	99.0156	98.2756	98.4557	99.0664	98.2791	84.2076	84.2976	98.5725	83.2435	84.3314	84.3303	84.3374	84.222	98.3843	84.3284	84.3961
CB00035	84.2381	98.8161	84.2512	98.804	98.7467	84.4044	98.8099	84.2509	84.6109	84.1874	99.5424	84.3977	84.4371	98.9329	84.3384	100	84.2517	84.2403	84.3591	84.4062	84.4923	84.2565	98.8561	84.2652	98.9188	84.3567	98.8489	84.1962	98.804	84.4312	98.8375	98.8637	98.8138	84.2977	84.2865	84.2146	84.249	84.3815	98.7944	98.8972	84.3372	84.191	98.8691	98.7958	98.8853	98.8098	84.3243	98.8701	98.8887
CB00036	90.7401	84.1663	98.4577	84.1995	84.2131	90.7716	84.2867	98.4945	90.9624	98.2854	84.3166	98.2451	98.4379	84.3699	99.029	84.2517	100	98.2436	99.0729	90.8155	90.808	98.5399	84.2543	99.0414	84.3276	98.4131	84.3999	98.4179	84.2892	98.4558	84.382	84.2443	84.2023	98.7715	98.3737	98.2727	99.9222	98.4332	84.2697	84.2329	98.5761	83.37	84.4254	84.3248	84.358	84.2471	98.3548	84.3365	84.3704
CB00039	90.6692	84.1938	98.4884	84.1358	84.1639	90.8142	84.1758	98.6838	90.6517	98.5402	84.278	98.6988	98.6657	84.368	98.2993	84.2403	98.2436	100	98.1438	90.8139	90.8195	98.8643	84.2578	98.3471	84.3481	98.5898	84.4007	98.6645	84.1583	98.7812	84.2519	84.1729	84.1964	98.2512	98.7779	98.5709	98.3147	99.0014	84.2251	84.221	98.804	83.369	84.2896	84.2751	84.3361	84.2068	98.6674	84.3979	84.3157
CB00040	90.729	84.2374	98.3327	84.3355	84.2147	90.8325	84.2669	98.4411	90.8379	98.2706	84.2861	98.0818	98.5042	84.4314	99.6093	84.3591	99.0729	98.1438	100	90.7345	90.8736	98.5293	84.2415	99.0423	84.4011	98.4566	84.3774	98.3198	84.2859	98.4539	84.4315	84.3155	84.2372	98.9895	98.2287	98.3035	99.0286	98.2757	84.2677	84.2284	98.5376	83.4536	84.318	84.2848	84.4028	84.1908	98.4205	84.3568	84.3204
CB00043	99.1539	84.3901	90.8163	84.1572	84.2664	99.1734	84.2895	90.8582	99.161	90.8538	84.4321	90.7372	90.8004	84.3746	90.8353	84.4062	90.8155	90.8139	90.7345	100	95.7549	90.8362	84.3382	90.8435	84.3749	90.8519	84.3863	90.7579	84.3232	90.8667	84.3858	84.3518	84.2845	90.8413	90.7973	90.7789	90.8561	90.76	84.3192	84.2937	90.8396	83.2574	84.3226	84.357	84.4687	84.3596	90.7983	84.3882	84.2428
CB00044	95.7163	84.3417	90.8792	84.187	84.2008	95.7385	84.32	90.8628	95.6894	90.9006	84.3473	90.7366	90.9048	84.465	90.8842	84.4923	90.808	90.8195	90.8736	95.7549	100	90.852	84.2723	90.9259	84.4064	90.8259	84.3039	90.7947	84.3551	90.9705	84.4206	84.3634	84.2337	90.8666	90.7772	90.8913	90.8266	90.7567	84.3717	84.4227	90.866	83.3067	84.3392	84.3165	84.2431	84.2862	90.7962	84.364	84.3352
CB00045	90.7563	84.3296	98.8915	84.1788	84.2199	90.8096	84.2263	98.9135	90.7677	98.9107	84.321	98.8102	98.8554	84.1878	98.5566	84.2565	98.5399	98.8643	98.5293	90.8362	90.852	100	84.2495	98.5143	84.2389	98.8145	84.337	98.8534	84.3289	98.9292	84.3524	84.1833	84.2045	98.5447	98.8195	98.8731	98.5954	98.8473	84.3029	84.2562	98.9069	83.3366	84.401	84.2306	84.3974	84.2212	98.8392	84.4182	84.2774
CB00046	84.3821	98.836	84.3422	98.7776	98.7908	84.3737	98.7478	84.2704	84.4096	84.2215	98.9837	84.3862	84.3093	98.8635	84.2728	98.8561	84.2543	84.2578	84.2415	84.3382	84.2723	84.2495	100	84.2735	98.8771	84.3324	98.9607	84.206	98.6872	84.5018	98.8084	98.8492	98.7013	84.3227	84.3884	84.2314	84.2541	84.4164	98.7654	98.9387	84.3794	84.1844	98.8976	98.8255	98.8829	98.7781	84.3236	98.8883	98.9189
CB00049	90.7393	84.2887	98.4093	84.2093	84.2991	90.8108	84.197	98.5034	90.9783	98.5159	84.1718	98.32	98.4984	84.3296	99.0674	84.2652	99.0414	98.3471	99.0423	90.8435	90.9259	98.5143	84.2735	100	84.2202	98.4582	84.3245	98.4357	84.2271	98.54	84.3353	84.1987	84.1961	98.9787	98.3581	98.4729	99.0483	98.3169	84.2164	84.2	98.5905	83.254	84.41	84.2036	84.4161	84.2924	98.4164	84.3078	84.3837
CB00051	84.9936	98.8167	84.5147	98.8244	98.7573	84.4001	98.8106	84.5018	85.0264	84.3243	98.9345	84.5537	84.5412	99.9983	84.3541	98.9188	84.3276	84.3481	84.4011	84.3749	84.4064	84.2389	98.8771	84.2202	100	84.3856	98.8717	84.4212	98.7687	84.3955	98.8183	98.7661	98.7856	84.5004	84.3391	84.3615	84.4148	84.3916	98.7603	98.9151	84.3485	84.3757	98.8584	98.8001	98.7887	98.8437	84.481	98.8975	98.8515
CB00052	90.7534	84.2778	98.8297	84.1942	84.2303	90.756	84.1927	98.8539	90.8401	98.7476	84.3369	98.4712	98.7862	84.3637	98.3057	84.3567	98.4131	98.5898	98.4566	90.8519	90.8259	98.8145	84.3324	98.4582	84.3856	100	84.3364	99.198	84.2815	98.8515	84.4906	84.3299	84.2668	98.3906	98.6683	98.7161	98.4788	98.6878	84.2689	84.2995	99.4433	83.3826	84.3585	84.2765	84.3433	84.2243	98.7613	84.4161	84.2353
CB00055	84.4301	98.8743	84.4257	98.8754	98.813	84.4014	98.8327	84.3299	84.4235	84.2276	98.9354	84.2913	84.4005	98.8587	84.3198	98.8489	84.3999	84.4007	84.3774	84.3863	84.3039	84.337	98.9607	84.3245	98.8717	84.3364	100	84.2816	98.8272	84.359	98.8909	98.8606	98.8285	84.2737	84.3271	84.3061	84.4001	84.4124	98.8381	98.9685	84.4088	84.2912	98.953	98.8333	98.9069	98.8557	84.3688	98.9166	98.9077
CB00056	90.839	84.2998	98.7773	84.2534	84.2715	90.7737	84.2648	98.8478	90.7312	98.7297	84.224	98.5744	98.9416	84.4323	98.4036	84.1962	98.4179	98.6645	98.3198	90.7579	90.7947	98.8534	84.206	98.4357	84.4212	99.198	84.2816	100	84.2885	98.8318	84.3142	84.2877	84.2896	98.359	98.6343	98.8037	98.4195	98.7235	84.32	84.2753	99.3057	83.448	84.3734	84.2801	84.2473	84.2218	98.8067	84.3175	84.2415
CB00057	84.3034	98.7988	84.2596	99.9114	99.9265	84.3461	99.9526	84.2245	84.5069	84.2097	98.914	84.2383	84.3123	98.7852	84.2283	98.804	84.2892	84.1583	84.2859	84.3232	84.3551	84.3289	98.6872	84.2271	98.7687	84.2815	98.8272	84.2885	100	84.3478	98.7959	98.8483	99.9726	84.2907	84.2853	84.2428	84.2257	84.2789	99.9422	98.8325	84.3239	84.2845	98.8259	99.9691	98.8366	99.9817	84.3005	98.8224	98.8092
CB00059	90.8179	84.4096	98.9073	84.3791	84.3488	90.8532	84.4136	98.9727	90.8051	98.8704	84.4567	98.7326	98.9011	84.4239	98.4633	84.4312	98.4558	98.7812	98.4539	90.8667	90.9705	98.9292	84.5018	98.54	84.3955	98.8515	84.359	98.8318	84.3478	100	84.4802	84.3887	84.2876	98.5009	98.769	98.8719	98.4767	98.7295	84.3975	84.5744	98.9545	83.2692	84.433	84.279	84.462	84.3109	98.8323	84.3968	84.4238
CB00060	84.3295	98.8844	84.5049	98.8642	98.8207	84.3574	98.8262	84.2919	84.6181	84.292	98.911	84.3824	84.4109	98.8479	84.3691	98.8375	84.382	84.2519	84.4315	84.3858	84.4206	84.3524	98.8084	84.3353	98.8183	84.4906	98.8909	84.3142	98.7959	84.4802	100	98.889	98.8413	84.4169	84.3406	84.3595	84.3829	84.3223	98.765	98.8444	84.3567	84.3868	98.8628	98.819	98.8599	98.8439	84.2883	98.8874	98.8247
CB00061	84.4064	98.8837	84.3341	98.8785	98.7745	84.4233	98.9049	84.2371	84.44	84.2347	98.974	84.4157	84.3743	98.7179	84.3289	98.8637	84.2443	84.1729	84.3155	84.3518	84.3634	84.1833	98.8492	84.1987	98.7661	84.3299	98.8606	84.2877	98.8483	84.3887	98.889	100	98.8689	84.3398	84.3992	84.2379	84.1779	84.3772	98.847	98.9131	84.3407	84.1616	98.9575	98.8547	98.8753	98.8468	84.3796	98.8844	98.9221
CB00063	84.3794	98.778	84.1858	99.9121	99.9317	84.3503	99.9258	84.2138	84.3744	84.2172	98.8978	84.2785	84.2513	98.7813	84.2202	98.8138	84.2023	84.1964	84.2372	84.2845	84.2337	84.2045	98.7013	84.1961	98.7856	84.2668	98.8285	84.2896	99.9726	84.2876	98.8413	98.8689	100	84.2997	84.2901	84.2587	84.2955	84.2973	99.9178	98.8773	84.3061	84.1621	98.848	99.9536	98.8491	99.9808	84.2783	98.8191	98.8488
CB00067	90.7158	84.3025	98.3385	84.2668	84.3054	90.728	84.2423	98.4678	90.6927	98.3645	84.3029	98.2793	98.3934	84.4871	99.0156	84.2977	98.7715	98.2512	98.9895	90.8413	90.8666	98.5447	84.3227	98.9787	84.5004	98.3906	84.2737	98.359	84.2907	98.5009	84.4169	84.3398	84.2997	100	98.2877	98.401	98.8767	98.3556	84.2314	84.2655	98.5105	83.171	84.3457	84.2585	84.4	84.1898	98.4396	84.3669	84.3077
CB00068	90.7228	84.3704	98.6367	84.2704	84.2717	90.724	84.2096	98.7085	90.701	98.4203	84.3411	98.7042	98.6791	84.4805	98.2756	84.2865	98.3737	98.7779	98.2287	90.7973	90.7772	98.8195	84.3884	98.3581	84.3391	98.6683	84.3271	98.6343	84.2853	98.769	84.3406	84.3992	84.2901	98.2877	100	98.4888	98.379	98.925	84.2635	84.2425	98.7731	83.4573	84.4233	84.2313	84.3839	84.1797	98.686	84.3369	84.3669
CB00069	90.7299	84.1385	98.6852	84.1899	84.1908	90.8363	84.1753	98.786	90.8062	99.9275	84.2468	98.3346	98.7456	84.3345	98.4557	84.2146	98.2727	98.5709	98.3035	90.7789	90.8913	98.8731	84.2314	98.4729	84.3615	98.7161	84.3061	98.8037	84.2428	98.8719	84.3595	84.2379	84.2587	98.401	98.4888	100	98.4315	98.6562	84.1829	84.2612	98.9191	83.2648	84.2652	84.2158	84.2884	84.2276	98.7568	84.3289	84.2339
CB00070	90.7619	84.1796	98.4447	84.2381	84.2347	90.7625	84.2386	98.5037	91.0151	98.3452	84.2985	98.2502	98.5012	84.409	99.0664	84.249	99.9222	98.3147	99.0286	90.8561	90.8266	98.5954	84.2541	99.0483	84.4148	98.4788	84.4001	98.4195	84.2257	98.4767	84.3829	84.1779	84.2955	98.8767	98.379	98.4315	100	98.4238	84.3015	84.2844	98.5682	83.3716	84.47	84.2906	84.3893	84.2462	98.4253	84.345	84.3379
CB00071	90.7185	84.3394	98.6016	84.2619	84.2255	90.7704	84.2808	98.6748	90.6985	98.5988	84.4629	98.9942	98.7555	84.375	98.2791	84.3815	98.4332	99.0014	98.2757	90.76	90.7567	98.8473	84.4164	98.3169	84.3916	98.6878	84.4124	98.7235	84.2789	98.7295	84.3223	84.3772	84.2973	98.3556	98.925	98.6562	98.4238	100	84.3221	84.4068	98.7484	83.241	84.4099	84.2825	84.4164	84.2991	98.7825	84.4313	84.3873
CB00073	84.4398	98.7456	84.2959	99.9531	99.9616	84.3388	99.936	84.2698	84.4749	84.2253	98.9099	84.4166	84.2491	98.7571	84.2076	98.7944	84.2697	84.2251	84.2677	84.3192	84.3717	84.3029	98.7654	84.2164	98.7603	84.2689	98.8381	84.32	99.9422	84.3975	98.765	98.847	99.9178	84.2314	84.2635	84.1829	84.3015	84.3221	100	98.8638	84.3401	84.2088	98.8315	99.9571	98.8156	99.9688	84.2252	98.823	98.7449
CB00074	84.3588	98.8556	84.2617	98.9262	98.8808	84.3184	98.8413	84.2623	84.4752	84.2572	98.9333	84.2971	84.3514	98.9127	84.2976	98.8972	84.2329	84.221	84.2284	84.2937	84.4227	84.2562	98.9387	84.2	98.9151	84.2995	98.9685	84.2753	98.8325	84.5744	98.8444	98.9131	98.8773	84.2655	84.2425	84.2612	84.2844	84.4068	98.8638	100	84.3103	84.2285	98.96	98.8861	98.9567	98.8837	84.38	98.8877	98.8902
CB00075	90.8046	84.3051	98.8506	84.261	84.2689	90.8859	84.2861	98.9521	90.8171	98.934	84.2608	98.7184	98.9655	84.3048	98.5725	84.3372	98.5761	98.804	98.5376	90.8396	90.866	98.9069	84.3794	98.5905	84.3485	99.4433	84.4088	99.3057	84.3239	98.9545	84.3567	84.3407	84.3061	98.5105	98.7731	98.9191	98.5682	98.7484	84.3401	84.3103	100	83.3206	84.4056	84.3554	84.3946	84.2831	98.8001	84.4546	84.4515
CB00080	83.399	84.112	83.3442	84.1521	84.1862	83.2648	84.2289	83.4608	83.3537	83.2718	84.2616	83.4675	83.4779	84.2627	83.2435	84.191	83.37	83.369	83.4536	83.2574	83.3067	83.3366	84.1844	83.254	84.3757	83.3826	84.2912	83.448	84.2845	83.2692	84.3868	84.1616	84.1621	83.171	83.4573	83.2648	83.3716	83.241	84.2088	84.2285	83.3206	100	84.3068	84.1876	84.2043	84.0855	83.4006	84.2096	84.2362
CB00081	84.3263	98.9406	84.3716	98.8524	98.862	84.3108	98.8459	84.3807	84.3796	84.3876	98.9179	84.4607	84.4102	98.8867	84.3314	98.8691	84.4254	84.2896	84.318	84.3226	84.3392	84.401	98.8976	84.41	98.8584	84.3585	98.953	84.3734	98.8259	84.433	98.8628	98.9575	98.848	84.3457	84.4233	84.2652	84.47	84.4099	98.8315	98.96	84.4056	84.3068	100	98.8739	99.9893	98.8573	84.4394	98.8476	98.9695
CB00082	84.4086	98.7659	84.2569	99.9431	99.9492	84.3496	99.946	84.2704	84.5046	84.202	98.9142	84.2216	84.3021	98.7887	84.3303	98.7958	84.3248	84.2751	84.2848	84.357	84.3165	84.2306	98.8255	84.2036	98.8001	84.2765	98.8333	84.2801	99.9691	84.279	98.819	98.8547	99.9536	84.2585	84.2313	84.2158	84.2906	84.2825	99.9571	98.8861	84.3554	84.1876	98.8739	100	98.8636	99.9894	84.2598	98.8508	98.8242
CB00083	84.3328	98.914	84.3686	98.8637	98.8399	84.3679	98.8587	84.3107	84.302	84.3949	98.9108	84.401	84.3832	98.8365	84.3374	98.8853	84.358	84.3361	84.4028	84.4687	84.2431	84.3974	98.8829	84.4161	98.7887	84.3433	98.9069	84.2473	98.8366	84.462	98.8599	98.8753	98.8491	84.4	84.3839	84.2884	84.3893	84.4164	98.8156	98.9567	84.3946	84.2043	99.9893	98.8636	100	98.8493	84.4533	98.8452	98.9653
CB00084	84.3114	98.7892	84.2703	99.9794	99.9891	84.3471	99.9772	84.2372	84.4422	84.2056	98.8917	84.2244	84.2692	98.7879	84.222	98.8098	84.2471	84.2068	84.1908	84.3596	84.2862	84.2212	98.7781	84.2924	98.8437	84.2243	98.8557	84.2218	99.9817	84.3109	98.8439	98.8468	99.9808	84.1898	84.1797	84.2276	84.2462	84.2991	99.9688	98.8837	84.2831	84.0855	98.8573	99.9894	98.8493	100	84.1783	98.8262	98.8271
CB00086	90.7152	84.3549	98.7643	84.3509	84.2392	90.7894	84.2281	98.783	90.8272	98.7052	84.3647	98.603	98.8228	84.5279	98.3843	84.3243	98.3548	98.6674	98.4205	90.7983	90.7962	98.8392	84.3236	98.4164	84.481	98.7613	84.3688	98.8067	84.3005	98.8323	84.2883	84.3796	84.2783	98.4396	98.686	98.7568	98.4253	98.7825	84.2252	84.38	98.8001	83.4006	84.4394	84.2598	84.4533	84.1783	100	84.4534	84.3662
CB00087	84.3324	98.7811	84.321	98.8046	98.7413	84.3977	98.837	84.3942	84.4663	84.2456	98.8959	84.3543	84.4276	98.8873	84.3284	98.8701	84.3365	84.3979	84.3568	84.3882	84.364	84.4182	98.8883	84.3078	98.8975	84.4161	98.9166	84.3175	98.8224	84.3968	98.8874	98.8844	98.8191	84.3669	84.3369	84.3289	84.345	84.4313	98.823	98.8877	84.4546	84.2096	98.8476	98.8508	98.8452	98.8262	84.4534	100	98.8894
CB00089	84.3675	98.9101	84.3147	98.8521	98.7938	84.4416	98.8197	84.1683	84.3192	84.3154	98.9015	84.3814	84.3621	98.9195	84.3961	98.8887	84.3704	84.3157	84.3204	84.2428	84.3352	84.2774	98.9189	84.3837	98.8515	84.2353	98.9077	84.2415	98.8092	84.4238	98.8247	98.9221	98.8488	84.3077	84.3669	84.2339	84.3379	84.3873	98.7449	98.8902	84.4515	84.2362	98.9695	98.8242	98.9653	98.8271	84.3662	98.8894	100
CB00090	90.7462	84.1464	98.6515	84.2317	84.2431	90.7824	84.2214	98.7266	90.8251	98.6748	84.1527	98.6443	98.8195	84.4305	98.5342	84.2191	98.5452	98.6146	98.4591	90.7793	90.8938	98.8938	84.1964	98.4994	84.4266	98.7258	84.2451	98.6627	84.25	98.732	84.47	84.297	84.2095	98.5214	98.6417	98.6413	98.6664	98.6393	84.2912	84.2899	98.9216	83.2963	84.4379	84.2442	84.3726	84.1579	98.6969	84.4063	84.297
CB00091	83.3087	84.2355	83.2788	84.1601	84.2668	83.335	84.2346	83.332	83.4056	83.2817	84.1415	83.1726	83.3396	84.2364	83.2723	84.1818	83.3052	83.3281	83.2714	83.4135	83.3232	83.2552	84.1626	83.3355	84.2478	83.383	84.4717	83.2837	84.1929	83.3064	84.1586	84.2129	84.1675	83.2539	83.2493	83.2074	83.3466	83.3912	84.205	84.285	83.2849	98.6875	84.2007	84.3026	84.1282	84.1514	83.2652	84.1737	84.1907
CB00092	84.2995	98.7721	84.35	98.864	98.8351	84.3616	98.8485	84.2454	84.5135	84.2237	98.9025	84.199	84.2873	98.7886	84.3445	98.7793	84.4159	84.2991	84.3382	84.3471	84.4028	84.297	98.8274	84.2604	98.7826	84.3014	98.9098	84.2765	98.8012	84.4053	98.8377	98.8109	98.8334	84.3378	84.3195	84.2073	84.4585	84.4083	98.819	98.9125	84.3983	84.1992	98.8911	98.8615	98.8251	98.8568	84.3559	98.8476	98.8759
CB00094	90.8321	84.1976	98.3633	84.1934	84.2355	90.8076	84.2502	98.3924	90.7923	98.3788	84.2493	98.17	98.3917	84.2398	99.8762	84.2024	98.8895	98.1796	99.6104	90.8606	90.813	98.5469	84.2676	99.0652	84.2557	98.3584	84.4461	98.4238	84.2623	98.4403	84.3617	84.2459	84.2687	98.9155	98.2636	98.4265	99.0462	98.2507	84.2423	84.2694	98.5109	83.3167	84.343	84.2913	84.32	84.1393	98.4163	84.2279	84.2865
CB00095	90.7835	84.2139	98.2854	84.2912	84.2595	90.8079	84.346	98.3506	90.8133	98.3665	84.2581	98.1732	98.4493	84.2076	99.895	84.1952	98.9127	98.2076	99.6167	90.8273	90.7736	98.5374	84.2283	99.0673	84.2212	98.4115	84.3774	98.4108	84.314	98.436	84.3877	84.2758	84.2581	98.9432	98.2359	98.4128	99.0551	98.2195	84.3015	84.3126	98.5305	83.3086	84.2992	84.1518	84.3116	84.2188	98.4292	84.2317	84.2991
CB00096	90.8157	84.3229	98.513	84.1657	84.2839	90.7943	84.2937	98.609	90.9379	98.5501	84.3483	98.3677	98.535	84.3798	99.0358	84.2725	99.9131	98.3628	99.0705	90.8027	90.9304	98.6379	84.3001	99.0615	84.3164	98.4398	84.419	98.4628	84.1694	98.4219	84.3909	84.2349	84.2442	98.9324	98.3785	98.5391	99.9321	98.4373	84.3131	84.2426	98.5647	83.2574	84.4301	84.3227	84.3722	84.2696	98.4216	84.3439	84.2591
CB00098	90.9135	84.3051	98.838	84.3151	84.2796	90.8069	84.2723	98.9423	91.0203	98.7597	84.3165	98.6187	99.8254	84.7724	98.4158	84.339	98.4626	98.631	98.4726	90.8058	90.8158	98.8176	84.3195	98.4599	84.7923	98.7753	84.3969	98.979	84.264	98.8875	84.4899	84.3322	84.3345	98.3844	98.7014	98.7693	98.5436	98.7218	84.2645	84.2486	98.938	83.5082	84.3936	84.2653	84.3832	84.171	98.8257	84.3894	84.4213
CB00099	84.3669	99.8185	84.3311	98.8484	98.8209	84.4338	98.7865	84.285	84.3777	84.3468	98.9084	84.4325	84.2917	98.8663	84.3697	98.8209	84.3064	84.2246	84.3818	84.2966	84.3493	84.2495	98.8336	84.3404	98.8241	84.3806	98.9104	84.4024	98.7729	84.4426	98.9018	98.865	98.7657	84.2671	84.4293	84.4103	84.2613	84.3369	98.7596	98.8652	84.3799	84.1358	98.9345	98.8118	98.9366	98.7912	84.4164	98.8122	98.9073
CB00101	90.8331	84.3424	98.8362	84.441	84.3256	90.8113	84.3062	98.923	90.8504	98.7718	84.2663	98.3909	99.7516	84.4873	98.3772	84.206	98.3771	98.8016	98.3574	90.7791	90.8876	98.8488	84.2921	98.4714	84.4679	98.7682	84.3035	98.8736	84.3651	98.83	84.3533	84.4632	84.4601	98.281	98.7152	98.7785	98.4332	98.7747	84.2283	84.1842	98.9308	83.346	84.3783	84.2839	84.2947	84.135	98.6728	84.3554	84.3137
CB00102	84.298	98.7473	84.3391	99.9168	99.9301	84.3475	99.8648	84.2218	84.5172	84.2665	98.8979	84.2029	84.254	98.7666	84.2158	98.731	84.293	84.1886	84.2667	84.2913	84.3577	84.2362	98.6896	84.2075	98.7752	84.2294	98.8458	84.2763	99.9008	84.2781	98.7859	98.8507	99.9046	84.3309	84.2083	84.2168	84.3057	84.3096	99.9351	98.8786	84.321	84.2152	98.8228	99.9783	98.8108	99.9815	84.2668	98.7751	98.784
CB00103	90.7923	84.1808	98.4412	84.3297	84.2782	90.87	84.2783	98.5556	91.0435	98.519	84.3897	98.4111	98.549	84.4163	99.8095	84.2697	99.0529	98.3734	99.6019	90.8236	90.8656	98.5187	84.313	99.1179	84.4251	98.5305	84.405	98.4227	84.2941	98.4447	84.3289	84.3737	84.2678	99.064	98.3652	98.4992	99.1617	98.3263	84.3601	84.3293	98.6138	83.2781	84.2813	84.3437	84.3791	84.2803	98.3837	84.3383	84.3565
CB00104	90.7337	84.1712	98.2972	84.1788	84.2162	90.8168	84.2369	98.3656	90.8113	98.3565	84.3336	98.1594	98.401	84.2495	99.8755	84.334	98.8711	98.171	99.5984	90.8098	90.8078	98.5187	84.2226	99.0381	84.271	98.3542	84.4309	98.4039	84.2093	98.4276	84.3271	84.2013	84.1921	99.0021	98.2335	98.3941	99.0341	98.2247	84.2572	84.31	98.5078	83.3689	84.2786	84.3669	84.3048	84.1705	98.3996	84.2361	84.2767
CB00107	84.3519	98.9596	84.301	98.8989	98.8794	84.3795	98.9012	84.3662	84.33	84.3738	98.9111	84.4718	84.3576	98.8052	84.346	98.928	84.317	84.3726	84.3134	84.3693	84.4739	84.2205	98.9261	84.3753	98.8057	84.312	98.9326	84.3375	98.913	84.3772	98.8983	98.8829	98.9107	84.3524	84.4006	84.341	84.3658	84.4486	98.8698	98.9421	84.383	84.3131	99.9627	98.9418	99.8995	98.9256	84.4274	98.9246	98.9991
CB00108	90.7109	84.2734	98.4093	84.1852	84.1996	90.805	84.2318	98.4821	90.7976	98.4864	84.3088	98.2813	98.5623	84.3608	99.9969	84.2319	99.0724	98.3298	99.6868	90.761	90.7689	98.5561	84.2852	99.1067	84.3669	98.4079	84.3654	98.368	84.2738	98.4185	84.325	84.2312	84.2451	99.0333	98.3743	98.4907	99.0564	98.3541	84.2437	84.2809	98.5139	83.2598	84.3646	84.2124	84.3352	84.1759	98.422	84.3448	84.3351
CB00110	90.7367	84.2068	98.3454	84.189	84.2129	90.7756	84.2675	98.5662	90.8423	98.4055	84.3101	98.3264	98.5573	84.3162	99.7141	84.2622	99.093	98.268	99.9127	90.7966	90.799	98.5871	84.237	99.1053	84.294	98.4953	84.3484	98.3919	84.2905	98.4709	84.3907	84.2825	84.2613	99.0264	98.3471	98.4684	99.0916	98.2727	84.2437	84.2486	98.5642	83.2506	84.4194	84.3063	84.3885	84.1176	98.4019	84.3154	84.3299
CB00112	90.8421	84.1518	98.8347	84.1766	84.2592	90.8053	84.1568	98.8564	90.8579	98.7552	84.3053	98.4636	98.9123	84.4561	98.5186	84.2457	98.4516	98.6419	98.414	90.8342	90.936	98.8694	84.1439	98.5465	84.4121	98.8073	84.2378	98.7616	84.1296	98.8301	84.3423	84.3095	84.2289	98.4578	98.6535	98.7646	98.5726	98.7111	84.2517	84.2873	98.8785	83.3711	84.3508	84.2673	84.459	84.1937	98.7885	84.3661	84.2318
CB00114	90.9194	84.3101	98.7015	84.1898	84.2656	90.736	84.2072	98.6507	90.8953	98.6152	84.3753	98.8598	98.7376	84.4943	98.351	84.2879	98.2742	98.8065	98.2949	90.7839	90.7962	98.8448	84.3227	98.3557	84.5316	98.5927	84.3442	98.6768	84.2258	98.7143	84.387	84.3253	84.1808	98.2412	98.826	98.5904	98.3022	98.9178	84.3013	84.254	98.7358	83.4124	84.3402	84.2525	84.3199	84.2394	98.6965	84.3614	84.2685
CB00115	90.7535	84.4085	98.5563	84.2404	84.1756	90.7502	84.2769	98.7339	90.7783	98.5123	84.2344	98.6925	98.5999	84.5085	98.3458	84.2197	98.3333	98.7054	98.2935	90.7012	90.6945	98.8459	84.3206	98.3526	84.4625	98.6119	84.344	98.649	84.2533	98.5868	84.2642	84.3069	84.2305	98.3495	98.9581	98.5701	98.3804	98.9392	84.3382	84.1918	98.8285	83.3755	84.3457	84.286	84.2782	84.2191	98.6989	84.2202	84.2959
CB00116	90.7405	84.3015	98.7245	84.236	84.2167	90.8293	84.2661	98.7147	90.7546	98.6328	84.3663	98.8622	98.7018	84.4475	98.3733	84.3747	98.3684	98.8315	98.4076	90.7702	90.7503	98.7675	84.4485	98.3913	84.4533	98.6834	84.3522	98.7146	84.3252	98.7141	84.3501	84.2646	84.2338	98.255	98.9978	98.5947	98.4078	99.0163	84.2494	84.3162	98.8162	83.314	84.3255	84.3157	84.3554	84.2094	98.7795	84.3753	84.3475
CB00118	84.4547	98.7889	84.4228	98.8052	98.7092	84.3532	98.8054	84.3479	84.3998	84.2648	98.9173	84.4034	84.4762	98.8494	84.3748	98.7724	84.399	84.3792	84.2874	84.3379	84.3719	84.4101	99.9166	84.2608	98.8452	84.412	98.8869	84.3304	98.8081	84.4102	98.8371	98.8247	98.8179	84.4345	84.3475	84.2214	84.3998	84.4865	98.8047	98.9164	84.4127	84.1692	98.8983	98.821	98.8506	98.825	84.3582	98.8603	98.9015
CB00119	90.748	84.2845	98.6817	84.2529	84.2539	90.7786	84.2283	98.7666	90.7539	98.6525	84.3665	98.8428	98.6789	84.4377	98.2675	84.3358	98.339	98.8835	98.3313	90.772	90.7843	98.8554	84.3731	98.3729	84.4932	98.6519	84.3116	98.6485	84.2986	98.6581	84.4343	84.2686	84.2627	98.3532	98.9711	98.6437	98.3704	98.8988	84.2755	84.2511	98.7983	83.2948	84.4053	84.3359	84.3631	84.2738	98.7964	84.3526	84.3115
CB00120	83.5222	84.3358	83.3508	84.2991	84.3023	83.4532	84.2218	83.4798	83.6222	83.3392	84.2156	83.5742	83.39	84.3248	83.388	84.4392	83.3921	83.3239	83.5627	83.3852	83.4836	83.2194	84.2562	83.2906	84.3758	83.4755	84.3172	83.4391	84.2611	83.308	84.3688	84.3311	84.1991	83.0899	83.4442	83.3927	83.3551	83.2539	84.2555	84.2901	83.26	96.6411	84.3193	84.3421	84.2894	84.2701	83.4359	84.2308	84.3523
CB00121	84.3457	98.8622	84.3169	98.8394	98.7886	84.4092	98.8929	84.4031	84.3922	84.3578	99	84.3451	84.2556	98.8688	84.338	98.8814	84.3382	84.2374	84.3498	84.4216	84.36	84.3792	99.8677	84.267	98.82	84.3774	98.9714	84.3504	98.8526	84.3501	98.8684	98.8802	98.7984	84.2676	84.3098	84.2782	84.3136	84.3635	98.8393	98.9356	84.4204	84.1944	98.908	98.8826	98.9238	98.8434	84.4555	98.9233	98.929
CB00122	98.6922	84.479	90.9142	84.3868	84.3338	98.8077	84.299	90.8793	98.7392	90.8044	84.417	90.8284	90.7809	84.5508	90.8189	84.4274	90.826	90.7826	90.7742	98.8261	95.7088	90.7758	84.3935	90.8201	84.5314	90.8301	84.4492	90.7209	84.4574	90.7746	84.5372	84.4543	84.4397	90.8493	90.8222	90.7769	90.8275	90.7176	84.4049	84.4342	90.8439	83.4133	84.448	84.3856	84.4299	84.4133	90.8058	84.4423	84.4754
CB00123	90.7429	84.3487	98.3558	84.2694	84.26	90.897	84.2874	98.2918	90.7275	98.4044	84.3077	98.1944	98.3594	84.3864	98.7993	84.2406	98.6302	98.2542	98.6439	90.8219	90.9206	98.487	84.3579	98.7808	84.3752	98.3137	84.3835	98.3291	84.3228	98.4376	84.3939	84.3434	84.2034	98.7062	98.2412	98.3617	98.706	98.2943	84.2907	84.3334	98.4425	83.325	84.365	84.3459	84.2736	84.3426	98.2486	84.4015	84.4101
CB00125	90.7325	84.1833	98.7564	84.2056	84.1794	90.8575	84.1904	98.8367	90.7768	99.9808	84.2751	98.4695	98.7886	84.2748	98.4217	84.2218	98.256	98.6694	98.28	90.8436	90.8777	98.9281	84.2242	98.466	84.2506	98.7692	84.293	98.7852	84.1731	98.8699	84.2481	84.2447	84.153	98.4067	98.5721	99.9571	98.3479	98.721	84.2475	84.2245	98.9181	83.1476	84.2593	84.1726	84.2725	84.1836	98.7515	84.2418	84.2352
CB00126	90.7782	84.3091	98.6549	84.2399	84.2253	90.7827	84.2157	98.7218	90.789	98.6883	84.3325	98.8694	98.6941	84.5196	98.2644	84.2823	98.3759	98.8752	98.2972	90.8221	90.7979	98.8584	84.2479	98.3713	84.4655	98.628	84.294	98.6915	84.3235	98.6371	84.4977	84.3705	84.3053	98.3473	98.8734	98.6629	98.4236	98.9227	84.2206	84.2549	98.8255	83.2962	84.3723	84.3048	84.4172	84.1828	98.8205	84.3517	84.2676
CB00128	84.3482	98.7654	84.3866	99.8801	99.9355	84.3072	99.8591	84.3061	84.4149	84.2072	98.8861	84.2627	84.2344	98.7417	84.3194	98.7489	84.3435	84.2837	84.2808	84.2078	84.3028	84.284	98.7138	84.2694	98.7625	84.2715	98.8173	84.3771	99.8703	84.2941	98.8203	98.7191	99.8636	84.3127	84.2783	84.2398	84.3605	84.2609	99.9335	98.8425	84.3604	84.1471	98.857	99.9343	98.8249	99.9631	84.3039	98.8377	98.842
CB00129	90.802	84.471	98.7424	84.3036	84.2876	90.8192	84.2484	98.766	90.8487	98.629	84.3382	98.6014	98.8056	84.5855	98.3961	84.3005	98.3478	98.5529	98.3005	90.8941	90.9356	98.8506	84.2992	98.3898	84.6291	98.6894	84.3228	98.6924	84.3258	98.7521	84.4843	84.3808	84.2737	98.4017	98.7711	98.654	98.3821	98.8336	84.3724	84.3616	98.8352	83.4111	84.4529	84.311	84.3602	84.2977	98.8876	84.4195	84.3797
CB00131	90.831	84.2123	98.8394	84.3293	84.3558	90.8407	84.2181	98.9868	90.8721	98.7136	84.3216	98.5446	99.8205	84.5583	98.4858	84.2449	98.3827	98.6294	98.4789	90.765	90.8676	98.8402	84.3113	98.4749	84.4752	98.7929	84.4672	98.9692	84.2017	98.8595	84.4565	84.3984	84.3997	98.3443	98.6865	98.6909	98.4217	98.7393	84.1954	84.2929	98.9575	83.4852	84.4272	84.2806	84.3681	84.2321	98.8286	84.3993	84.3192
CB00132	90.734	84.2802	98.3248	84.2364	84.1916	90.7886	84.2676	98.5199	90.9771	98.4147	84.2989	98.2537	98.5344	84.4014	99.6658	84.2396	99.1071	98.2116	99.8882	90.7938	90.8643	98.5739	84.323	99.1068	84.3732	98.4325	84.3179	98.3858	84.2761	98.451	84.4405	84.2865	84.2782	98.9891	98.3561	98.4858	99.0175	98.2917	84.225	84.1946	98.5803	83.254	84.4066	84.2346	84.3499	84.1838	98.4264	84.3726	84.3927
CB00134	90.7698	84.2996	98.7747	84.2625	84.2714	90.9168	84.1964	98.8376	90.8579	98.7293	84.2284	98.6143	98.87	84.4263	98.3598	84.2688	98.5025	98.6844	98.4062	90.7765	90.8433	98.8173	84.3457	98.5411	84.4334	98.8022	84.2616	98.8322	84.2243	98.8263	84.376	84.3014	84.2735	98.4496	98.6217	98.7488	98.4947	98.7071	84.1835	84.2542	98.9717	83.3888	84.3289	84.1961	84.3831	84.1545	98.7265	84.3894	84.2614
CB00135	84.3563	98.7573	84.2216	99.9046	99.945	84.2934	99.8964	84.1624	84.4045	84.2395	98.8852	84.2398	84.2709	98.7916	84.2247	98.8047	84.244	84.1563	84.2155	84.2475	84.2173	84.2256	98.729	84.1976	98.7658	84.2041	98.8255	84.2527	99.8976	84.2991	98.8189	98.8706	99.8991	84.2802	84.2354	84.2	84.2503	84.2393	99.9348	98.8831	84.2774	84.1531	98.856	99.961	98.8288	99.9894	84.2071	98.823	98.8051
CB00136	84.5327	98.8484	84.424	98.8813	98.89	84.4119	98.9114	84.3681	84.5141	84.2628	98.9311	84.3705	84.5142	98.8197	84.3298	98.916	84.4305	84.3153	84.4339	84.4391	84.2293	84.1912	98.8912	84.3079	98.8173	84.4062	98.9588	84.3227	98.8779	84.4296	98.923	98.8237	98.9198	84.3988	84.3566	84.2579	84.4768	84.395	98.878	98.8567	84.3115	84.3039	98.9246	98.9074	98.8518	98.8866	84.377	98.9103	98.7886
RS102	98.7544	84.4092	90.7638	84.3883	84.4233	98.8354	84.3274	90.8301	98.7868	90.8017	84.3433	90.6579	90.7425	84.4083	90.8452	84.4792	90.7156	90.7101	90.7498	98.8671	95.7013	90.7379	84.4832	90.7568	84.5178	90.6864	84.4052	90.7387	84.2803	90.8383	84.4947	84.4069	84.4033	90.6722	90.7249	90.761	90.7483	90.7305	84.3287	84.4129	90.8462	83.2435	84.3662	84.3057	84.3918	84.2689	90.7791	84.4643	84.4219
RS189	96.3023	84.3666	90.9786	84.3201	84.4089	96.3769	84.3201	91.0357	96.403	91.0374	84.2578	90.8006	91.0213	84.3188	90.967	84.3119	90.942	90.922	90.8163	96.3987	95.9703	90.8976	84.3172	90.9729	84.3747	90.8892	84.2525	90.9238	84.3024	91.0159	84.3964	84.3511	84.4092	90.9517	90.8946	90.9666	90.9048	90.803	84.3624	84.2618	90.9642	83.2909	84.2546	84.3967	84.1905	84.3049	90.9872	84.2762	84.2925
RS226	90.9455	84.3425	98.7481	84.1764	84.168	90.9354	84.1796	99.7085	90.9757	98.6082	84.2333	98.5475	98.9046	84.487	98.3789	84.2275	98.4266	98.6317	98.3327	90.8835	90.9721	98.8775	84.2543	98.3839	84.4712	98.8274	84.2207	98.8435	84.1834	98.8469	84.3127	84.4028	84.1335	98.372	98.7496	98.6509	98.5335	98.6077	84.2631	84.2032	98.9289	83.6558	84.3231	84.1327	84.3139	84.2034	98.708	84.3462	84.2442
RS236	90.7626	84.3839	94.6748	84.4161	84.4609	90.8678	84.3429	94.7863	90.8723	94.6308	84.3206	94.6201	94.7016	84.4334	94.6962	84.3595	94.8008	94.6726	94.6604	90.8882	90.9861	94.7051	84.3988	94.7586	84.4542	94.6081	84.5274	94.6831	84.4593	94.7273	84.44	84.414	84.4394	94.7389	94.7184	94.6573	94.8369	94.6528	84.5001	84.2999	94.7231	83.3526	84.421	84.4756	84.4568	84.4512	94.6724	84.4286	84.4128
RS237	90.8983	84.2895	98.7378	84.212	84.1945	90.8076	84.1667	98.799	90.6995	99.9087	84.215	98.5398	98.7679	84.2632	98.3395	84.2071	98.2842	98.6954	98.2529	90.8424	90.8904	98.9293	84.1995	98.4883	84.2939	98.7946	84.1962	98.696	84.1502	98.8822	84.3295	84.2643	84.1254	98.3469	98.5554	99.9261	98.4251	98.6017	84.1395	84.1668	98.9245	83.1925	84.2622	84.1587	84.2841	84.1994	98.7444	84.2918	84.2055
RS259	90.7429	84.377	98.5578	84.2443	84.2108	90.7573	84.2184	98.7386	90.7857	98.5259	84.2904	98.8029	98.5938	84.512	98.34	84.2342	98.3355	98.7378	98.2821	90.6982	90.7299	98.829	84.3117	98.3522	84.47	98.6464	84.2593	98.6664	84.2259	98.6265	84.295	84.2892	84.2698	98.328	98.9939	98.55	98.3763	98.9212	84.3031	84.2859	98.827	83.4273	84.3826	84.2534	84.2393	84.1671	98.7185	84.2463	84.3061
RS289	84.3208	99.4452	84.2924	98.7272	98.636	84.3487	98.673	84.2183	84.5433	84.3113	98.8877	84.4565	84.342	98.87	84.2978	98.7401	84.2965	84.2365	84.2938	84.4489	84.3532	84.1643	98.8414	84.302	98.8298	84.3209	98.8953	84.2446	98.7142	84.471	98.8829	98.8446	98.753	84.2612	84.3746	84.3551	84.2536	84.2667	98.687	98.9372	84.3028	84.3085	98.9328	98.7306	98.9294	98.7559	84.4029	98.8118	98.9148
RS77	90.7353	84.2818	98.2081	84.4448	84.3507	90.8223	84.3252	98.2638	90.6877	98.3163	84.3733	97.8991	98.2914	84.5049	98.795	84.3537	98.6394	98.0884	98.5248	90.7363	90.7969	98.4283	84.3487	98.7452	84.4583	98.2675	84.4266	98.2728	84.3933	98.3756	84.537	84.5228	84.3768	98.6722	98.0801	98.3404	98.6501	98.2917	84.3618	84.4468	98.482	83.2707	84.6147	84.428	84.4821	84.3432	98.2669	84.5168	84.3829
YDC608	90.7372	84.2387	98.8553	84.283	84.2868	90.789	84.2404	98.884	90.7748	98.8337	84.2852	98.7311	98.7789	84.2795	98.5367	84.2377	98.4578	98.8994	98.502	90.7816	90.9277	99.9289	84.2403	98.4874	84.311	98.7091	84.2743	98.7252	84.2992	98.9198	84.5269	84.2591	84.2317	98.5125	98.8289	98.7921	98.5118	98.8096	84.3344	84.2282	98.9318	83.2852	84.4237	84.266	84.3558	84.2035	98.847	84.4325	84.3578
YDC638-3	90.8894	84.2867	98.75	84.2205	84.2294	90.7986	84.317	98.9513	90.9268	98.6452	84.3491	98.3376	98.8089	84.4572	98.356	84.2994	98.4241	98.4338	98.3197	90.8786	90.9104	98.8142	84.2487	98.3587	84.4732	98.6911	84.3772	98.7083	84.2746	98.8875	84.4087	84.3119	84.1939	98.2427	98.6237	98.6905	98.4441	98.6397	84.3336	84.2843	98.8845	83.5399	84.454	84.3059	84.4013	84.2279	98.7796	84.4593	84.3038
YDC645	91.0509	84.3951	94.5779	84.2957	84.2371	90.9955	84.3589	94.7531	91.2366	94.4603	84.4254	94.4329	94.7312	84.619	94.6429	84.4561	94.674	94.4588	94.512	91.0312	90.9814	94.6857	84.3253	94.7681	84.6243	94.6029	84.4643	94.5591	84.383	94.6852	84.5242	84.4626	84.3019	94.5201	94.534	94.4804	94.7181	94.5483	84.3959	84.3256	94.6055	83.5762	84.3741	84.5706	84.3458	84.4226	94.5494	84.3997	84.3267
YDC661	90.7659	84.2759	98.6193	84.2684	84.2806	90.761	84.2254	98.5876	91.0403	98.5162	84.2562	98.8822	98.7247	84.5055	98.3416	84.2696	98.462	98.8526	98.3306	90.7968	90.7854	98.8326	84.2632	98.4017	84.4463	98.651	84.315	98.6379	84.2657	98.7809	84.3456	84.2804	84.248	98.3145	98.7673	98.5072	98.444	98.9534	84.1731	84.2878	98.8233	83.298	84.3714	84.2055	84.3557	84.1825	98.6883	84.4173	84.3018
YDC667-1	98.6413	84.487	90.6557	84.469	84.3797	98.7114	84.506	90.7085	98.5189	90.8733	84.3825	90.6318	90.7112	84.4211	90.8195	84.4909	90.6871	90.7982	90.791	98.8328	95.686	90.7963	84.4456	90.6109	84.4553	90.7351	84.5342	90.7107	84.5314	90.8829	84.6294	84.3897	84.4446	90.7094	90.6481	90.8442	90.677	90.6856	84.4498	84.4234	90.7909	83.2501	84.4618	84.5595	84.361	84.4495	90.7684	84.5466	84.4701
YDC689-2	84.3731	98.8279	84.3693	98.8762	98.8763	84.2396	98.8471	84.211	84.2695	84.1903	98.8822	84.3489	84.3688	98.8321	84.2559	98.833	84.3342	84.2949	84.2927	84.282	84.4261	84.2896	98.87	84.3971	98.8148	84.2499	98.8816	84.2455	98.8145	84.4468	98.8459	98.8526	98.8535	84.2569	84.3626	84.203	84.2922	84.3756	98.8594	98.9113	84.3263	84.2195	98.962	98.842	98.8939	98.8357	84.3832	98.885	98.9873
YDC693	89.2489	84.2363	91.7212	84.2302	84.2996	89.3182	84.2851	91.8553	89.2531	91.708	84.2683	91.5406	91.7867	84.3493	91.7288	84.264	91.8292	91.7369	91.8196	89.2668	89.3468	91.7607	84.2886	91.6734	84.466	91.8331	84.364	91.7856	84.284	91.7918	84.3591	84.2705	84.2034	91.6171	91.6685	91.6948	91.8974	91.6235	84.2965	84.2865	91.8454	83.3352	84.3464	84.3306	84.3676	84.2661	91.7113	84.3207	84.3412
YDC697-2	83.6228	84.3777	83.4611	84.3411	84.3563	83.4811	84.247	83.4401	83.5059	83.5996	84.3979	83.7426	83.4848	84.4609	83.3419	84.2096	83.3162	84.6881	83.448	83.4664	83.3879	83.4405	84.3232	83.3805	84.3426	83.547	84.3624	83.4304	84.2273	83.4074	84.437	84.3799	84.2954	83.3853	84.2494	83.5201	83.3798	83.2881	84.2028	84.3719	83.4119	96.5252	84.3492	84.2456	84.2955	84.298	83.3877	84.3253	84.2917
YDC730	96.3909	84.307	90.92	84.2034	84.2551	96.4346	84.2495	90.9339	96.3563	90.9292	84.2801	90.8014	90.9082	84.3591	90.9188	84.2863	90.8348	90.825	90.8895	96.4575	96.0187	90.8688	84.3295	90.9188	84.3548	90.9507	84.3018	90.9192	84.1886	90.9215	84.3223	84.3821	84.189	90.9379	90.8769	90.9288	90.8861	90.7817	84.2624	84.2374	90.9743	83.2687	84.2912	84.1312	84.2027	84.2496	90.9807	84.2621	84.3546
YDC849-1	90.7498	84.2809	98.5374	84.2025	84.1314	90.7626	84.227	98.7494	90.7614	98.5173	84.1813	98.7668	98.61	84.3914	98.3488	84.1565	98.3375	98.7579	98.3025	90.7082	90.7635	98.7851	84.2253	98.3595	84.3504	98.5935	84.3167	98.6327	84.2392	98.603	84.2212	84.2076	84.1457	98.3445	98.9645	98.5856	98.3825	98.9384	84.2782	84.224	98.8062	83.479	84.2477	84.2336	84.1745	84.1807	98.7391	84.1532	84.1935
YDC876	90.8675	84.3593	98.7831	84.2794	84.3139	90.7892	84.1467	98.9432	90.8414	98.6738	84.2747	98.5113	98.7667	84.4942	98.2335	84.2532	98.2555	98.4454	98.2158	90.8715	90.8682	98.8367	84.2705	98.3742	84.4241	98.6522	84.3638	98.7043	84.2319	98.8878	84.3792	84.3784	84.2952	98.413	98.6284	98.7542	98.4055	98.6141	84.2625	84.271	98.8788	83.4356	84.3761	84.2483	84.4411	84.1474	98.7144	84.3963	84.387
YDC880	90.8088	84.3345	98.6716	84.1967	84.1514	90.8707	84.2645	98.9433	90.9273	99.6831	84.2165	98.3163	98.8977	84.3952	98.4872	84.2296	98.3896	98.5115	98.3867	90.8607	90.9262	98.8736	84.3274	98.4884	84.3999	98.7724	84.2394	98.8526	84.2872	98.9215	84.3413	84.3328	84.2135	98.4514	98.4615	99.7209	98.425	98.7012	84.254	84.2237	98.9537	83.2945	84.3546	84.2787	84.335	84.1516	98.8028	84.349	84.3542
[truncated: 54 more columns]

## Sheet: S.Table_5_RS237_CB00023_Breseeq
Contig Number	Position	RS237	CB00023	Locus Tag	Gene	Product	Effect
CB00069_contig00001	21716	G	A	CB00069_00025	Oligopeptide transport ATP-binding protein OppF	oppF_1	missense_variant c.406C>T p.Pro136Ser
CB00069_contig00001	192401	A	T	CB00069_00193	Phosphogluconate dehydratase	edd	missense_variant c.356A>T p.Gln119Leu
CB00069_contig00001	200174	C	T	CB00069_00199	High-affinity zinc uptake system protein ZnuA	znuA	synonymous_variant c.519A>G p.Glu173Glu
CB00069_contig00001	206503	A	T	CB00069_00207	Aspartate--tRNA ligase	aspS	missense_variant c.1125A>T p.Glu375Asp
CB00069_contig00001	252342	T	C	CB00069_00270	Copper homeostasis protein CutC	cutC_1	missense_variant c.320A>G p.Glu107Gly
CB00069_contig00001	255101	A	G	CB00069_00272	Arginine--tRNA ligase	argS	missense_variant c.1633G>A p.Glu545Lys
CB00069_contig00001	280332	A	C	CB00069_00040	tRNA-Tyr		intragenic_variant n.280332C>A
CB00069_contig00001	383527	C	T	CB00069_00413	DNA-cytosine methyltransferase	dcm	missense_variant c.560G>A p.Arg187Gln
CB00069_contig00001	476632	G	A	CB00069_00525	Imidazole glycerol phosphate synthase subunit HisH	hisH	missense_variant c.175G>A p.Glu59Lys
CB00069_contig00001	477832	A	G	CB00069_00527	Imidazole glycerol phosphate synthase subunit HisF	hisF	synonymous_variant c.66G>A p.Gln22Gln
CB00069_contig00001	606036	C	T	CB00069_00636	Inner membrane protein YohC	yohC	missense_variant c.167G>A p.Gly56Asp
CB00069_contig00001	734190	A	G	CB00069_00749	Sensor histidine kinase RcsC	rcsC	synonymous_variant c.705C>T p.Phe235Phe
CB00069_contig00001	745259	A	G	CB00069_00757	Ubiquinone biosynthesis O-methyltransferase	ubiG	synonymous_variant c.93G>A p.Glu31Glu
CB00069_contig00001	785677	G	A	CB00069_00794	NADH-quinone oxidoreductase subunit H	nuoH	synonymous_variant c.84C>T p.Cys28Cys
CB00069_contig00001	839073	A	C	CB00069_00845	Fatty acid oxidation complex subunit alpha	fadJ	missense_variant c.1029G>T p.Lys343Asn
CB00069_contig00001	845381	C	A	CB00069_00850	Inner membrane protein YfdC	yfdC	missense_variant c.753C>A p.His251Gln
CB00069_contig00001	871970	A	C	CB00069_00874	Putative ion-transport protein YfeO	yfeO	missense_variant c.17C>A p.Ala6Asp
CB00069_contig00001	876180	C	A	CB00069_00877	hypothetical protein		synonymous_variant c.30C>A p.Val10Val
CB00069_contig00001	898923	G	A	CB00069_00905	Vitamin B6 salvage pathway transcriptional repressor PtsJ	ptsJ	synonymous_variant c.621G>A p.Ala207Ala
CB00069_contig00001	920710	A	C	CB00069_00928	Aldehyde-alcohol dehydrogenase	adhE_4	missense_variant c.1048G>T p.Val350Phe
CB00069_contig00001	944876	G	A	CB00069_00948	hypothetical protein		synonymous_variant c.813C>T p.Arg271Arg
CB00069_contig00001	1021810	T	C	CB00069_01008	Autoinducer 2 import system permease protein LsrD	lsrD	missense_variant c.640C>T p.Arg214Trp
CB00069_contig00001	1044219	T	C	CB00069_01028	Quorum-sensing regulator protein G	qseG	missense_variant c.610G>A p.Asp204Asn
CB00069_contig00001	1065540	G	A	CB00069_01046	Sigma-E factor regulatory protein RseB	rseB	missense_variant c.65C>T p.Ser22Leu
CB00069_contig00002	1857	T	C	CB00069_01063	putative transport protein HsrA	hsrA_2	synonymous_variant c.690T>C p.Gly230Gly
CB00069_contig00002	17641	C	T	CB00069_01076	tRNA uridine 5-carboxymethylaminomethyl modification enzyme MnmG	mnmG	synonymous_variant c.1347C>T p.Thr449Thr
CB00069_contig00002	44484	T	C	CB00069_01101	Membrane protein insertase YidC	yidC	missense_variant c.154G>A p.Val52Ile
CB00069_contig00002	127048	A	C	CB00069_01182	Bifunctional (p)ppGpp synthase/hydrolase SpoT	spoT	missense_variant c.1190G>T p.Arg397Leu
CB00069_contig00002	140518	C	G	CB00069_01198	3-deoxy-D-manno-octulosonic acid transferase	waaA	missense_variant c.563G>C p.Gly188Ala
CB00069_contig00002	195945	T	A	CB00069_01250	putative HTH-type transcriptional regulator		stop_gained c.139A>T p.Lys47*
CB00069_contig00002	206670	T	C	CB00069_01260	putative protein YiaX1	yiaX1	missense_variant c.902G>A p.Gly301Asp
CB00069_contig00002	208838	T	C	CB00069_01262	2,3-diketo-L-gulonate reductase	dlgD	missense_variant c.221G>A p.Gly74Glu
CB00069_contig00002	234538	A	G	CB00069_01287	Biotin sulfoxide reductase	bisC	synonymous_variant c.552A>G p.Leu184Leu
CB00069_contig00002	251075	T	C	CB00069_01312	Kdo(2)-lipid A phosphoethanolamine 7''-transferase	eptB	synonymous_variant c.630C>T p.Leu210Leu
CB00069_contig00002	293627	C	G	CB00069_01346	NADH dehydrogenase-like protein		synonymous_variant c.24G>C p.Val8Val
CB00069_contig00002	304726	G	C	CB00069_01356	Ribosome-associated ATPase	rbbA	missense_variant c.1629C>G p.Ser543Arg
CB00069_contig00002	369040	T	C	CB00069_01419	HTH-type transcriptional regulator MalT	malT	missense_variant c.1329G>A p.Met443Ile
CB00069_contig00002	379817	A	C	CB00069_01426	Recombination-promoting nuclease RpnA	rpnA_2	missense_variant c.281G>T p.Arg94Leu
CB00069_contig00003	48067	C	T	CB00069_01531-CB00069_01532			intergenic_region n.48067C>T
CB00069_contig00003	78959	G	A	CB00069_01561	Putative acyl-CoA thioester hydrolase YbhC	ybhC	missense_variant c.1109G>A p.Arg370His
CB00069_contig00003	101118	C	T	CB00069_01579	Nicotinamide riboside transporter PnuC	pnuC	synonymous_variant c.474A>G p.Ala158Ala
CB00069_contig00003	175681	C	A	CB00069_01653	Chitoporin	chiP	missense_variant c.633G>T p.Gln211His
CB00069_contig00003	179599	G	A	CB00069_01655	PTS system N-acetylglucosamine-specific EIICBA component	nagE	synonymous_variant c.954C>T p.Ser318Ser
CB00069_contig00003	183202	A	G	CB00069_01658	N-acetylglucosamine repressor	nagC_2	missense_variant c.290A>G p.Asp97Gly
CB00069_contig00003	207993	A	G	CB00069_01686-CB00069_01687			intergenic_region n.207993G>A
CB00069_contig00003	210356	T	G	CB00069_01689	Peptidoglycan D,D-transpeptidase MrdA	mrdA_2	missense_variant c.1431G>T p.Leu477Phe
CB00069_contig00003	257110	C	G	CB00069_01737	Enterobactin exporter EntS	entS	missense_variant c.809G>C p.Gly270Ala
CB00069_contig00004	88092	A	G	CB00069_01930	Zinc transporter ZupT	zupT	missense_variant c.293C>T p.Thr98Met
CB00069_contig00004	110890	C	G	CB00069_01953	1-acyl-sn-glycerol-3-phosphate acyltransferase	plsC	missense_variant c.43G>C p.Val15Leu
CB00069_contig00004	131007	G	A	CB00069_01971	Methyl-accepting chemotaxis protein III	trg_2	synonymous_variant c.1302G>A p.Thr434Thr
CB00069_contig00005	27499	G	A	CB00069_02245	hypothetical protein		missense_variant c.17G>A p.Gly6Asp
CB00069_contig00005	109784	A	G	CB00069_02314	Sulfate adenylyltransferase subunit 2	cysD	missense_variant c.280G>A p.Glu94Lys
CB00069_contig00005	166354	A	C	CB00069_02370	PTS system beta-glucoside-specific EIIBCA component	bglF	missense_variant c.951T>G p.Ile317Met
CB00069_contig00005	308348	C	T	CB00069_02490-CB00069_02491			intergenic_region n.308348C>T
CB00069_contig00005	308483	T	A	CB00069_02490-CB00069_02491			intergenic_region n.308483A>T
CB00069_contig00005	324145	C	T	CB00069_02510	T-protein	tyrA	synonymous_variant c.189C>T p.Ala63Ala
CB00069_contig00005	325097	G	C	CB00069_02510-CB00069_02511			intergenic_region n.325097G>C
CB00069_contig00005	325098	C	T	CB00069_02510-CB00069_02511			intergenic_region n.325098C>G
CB00069_contig00005	325099	T	A	CB00069_02510-CB00069_02511			intergenic_region n.325099T>A
CB00069_contig00005	325100	T	C	CB00069_02510-CB00069_02511			intergenic_region n.325100T>C
CB00069_contig00005	325101	C	G	CB00069_02510-CB00069_02511			intergenic_region n.325101C>G
CB00069_contig00006	25467	G	A	CB00069_02545	Osmotically-inducible protein Y	osmY_1	missense_variant c.29A>G p.Lys10Arg
CB00069_contig00006	45787	G	A	CB00069_02563	Non-canonical purine NTP phosphatase	yjjX	missense_variant c.187C>T p.Arg63Cys
CB00069_contig00006	157166	A	G	CB00069_02658	Cell division protein FtsL	ftsL	missense_variant c.218A>G p.Glu73Gly
CB00069_contig00006	158279	T	C	CB00069_02659	Peptidoglycan D,D-transpeptidase FtsI	ftsI_2	missense_variant c.950C>T p.Ala317Val
CB00069_contig00006	158506	G	T	CB00069_02659	Peptidoglycan D,D-transpeptidase FtsI	ftsI_2	missense_variant c.1177T>G p.Leu393Val
CB00069_contig00006	159843	C	T	CB00069_02660	UDP-N-acetylmuramoyl-L-alanyl-D-glutamate--2, 6-diaminopimelate ligase	murE	missense_variant c.761C>T p.Pro254Leu
CB00069_contig00006	184973	T	A	CB00069_02683	1,6-anhydro-N-acetylmuramyl-L-alanine amidase AmpD	ampD	missense_variant c.350T>A p.Leu117Gln
CB00069_contig00006	188377	T	C	CB00069_02686	Inner membrane symporter YicJ	yicJ_3	synonymous_variant c.111A>G p.Thr37Thr
CB00069_contig00006	219763	C	G	CB00069_02713	Sugar fermentation stimulation protein A	sfsA	synonymous_variant c.693C>G p.Pro231Pro
CB00069_contig00007	9758	G	T	CB00069_02780-CB00069_02781			intergenic_region n.9758T>G
CB00069_contig00007	35042	A	G	CB00069_02807	Phage shock protein C	pspC	missense_variant c.254A>G p.Asp85Gly
CB00069_contig00007	79161	C	A	CB00069_02851	Pyruvate-flavodoxin oxidoreductase	nifJ	synonymous_variant c.2478G>T p.Pro826Pro
CB00069_contig00007	86462	T	G	CB00069_02856	hypothetical protein		missense_variant c.2133T>G p.Asp711Glu
CB00069_contig00007	87356	A	C	CB00069_02858	hypothetical protein		missense_variant c.192C>A p.Ser64Arg
CB00069_contig00007	93972	T	G	CB00069_02862	Lactaldehyde dehydrogenase	aldA	missense_variant c.337G>T p.Asp113Tyr
CB00069_contig00007	123058	T	C	CB00069_02887	Lysine/arginine racemase	argR_1	missense_variant c.130A>G p.Thr44Ala
CB00069_contig00007	206340	G	T	CB00069_02964	putative succinyl-CoA:3-ketoacid coenzyme A transferase subunit B	scoB	synonymous_variant c.84C>A p.Pro28Pro
CB00069_contig00008	101385	A	C	CB00069_03099	hypothetical protein		missense_variant c.25A>C p.Ser9Arg
CB00069_contig00008	123497	T	A	CB00069_03114	Putative aliphatic sulfonates transport permease protein SsuC	ssuC_1	missense_variant c.691T>A p.Tyr231Asn
CB00069_contig00008	128342	C	A	CB00069_03118-CB00069_03119			intergenic_region n.128342C>A
CB00069_contig00008	212418	T	C	CB00069_03217	Thiol-disulfide oxidoreductase ResA	resA_1	missense_variant c.236C>T p.Pro79Leu
CB00069_contig00009	84696	G	T	CB00069_03324	Ribonuclease R	rnr	synonymous_variant c.1143G>T p.Leu381Leu
CB00069_contig00009	85224	C	A	CB00069_03324	Ribonuclease R	rnr	synonymous_variant c.1671C>A p.Gly557Gly
CB00069_contig00009	126450	T	C	CB00069_03366	Inner membrane ABC transporter permease protein YtfT	ytfT	missense_variant c.206C>T p.Ala69Val
CB00069_contig00009	157357	C	T	CB00069_03394-CB00069_03395			intergenic_region n.157357C>T
CB00069_contig00009	216180	C	T	CB00069_03446	hypothetical protein		missense_variant c.218A>G p.His73Arg
CB00069_contig00010	4985	G	A	CB00069_03466-CB00069_03467			intergenic_region n.4985G>A
CB00069_contig00010	22263	A	T	CB00069_03481	HTH-type transcriptional regulator AcrR	acrR_1	missense_variant c.187T>A p.Trp63Arg
CB00069_contig00010	52464	G	A	CB00069_03512	Lon protease	lon_2	synonymous_variant c.1584T>C p.Ile528Ile
CB00069_contig00010	98689	G	A	CB00069_03556	Proline-specific permease ProY	proY	synonymous_variant c.256C>T p.Leu86Leu
CB00069_contig00010	109766	A	G	CB00069_03564	Recombination-associated protein RdgC	rdgC_2	synonymous_variant c.75A>G p.Lys25Lys
CB00069_contig00010	119070	G	A	CB00069_03575	Tetracycline resistance protein, class B	tetA	missense_variant c.118T>C p.Ser40Pro
CB00069_contig00010	131436	T	A	CB00069_03586	Putative aliphatic sulfonates transport permease protein SsuC	ssuC_2	missense_variant c.681A>T p.Leu227Phe
CB00069_contig00011	60786	C	A	CB00069_03716-CB00069_03717			intergenic_region n.60786C>A
CB00069_contig00011	124518	T	C	CB00069_03776	PTS system N,N'-diacetylchitobiose-specific EIIC component	chbC	missense_variant c.782G>A p.Gly261Asp
CB00069_contig00011	136409	A	C	CB00069_03787-CB00069_03788			intergenic_region n.136409A>C
CB00069_contig00011	142196	A	G	CB00069_03793	Fe(3+) ions import ATP-binding protein FbpC 2	fbpC2_2	missense_variant c.518G>A p.Arg173His
CB00069_contig00011	185586	G	T	CB00069_03835	Formate dehydrogenase H	fdhF_1	synonymous_variant c.1983G>A p.Ala661Ala
CB00069_contig00011	196047	T	A	CB00069_03846	Colicin I receptor	cirA_5	missense_variant c.1987A>T p.Asn663Tyr
CB00069_contig00012	35128	C	T	CB00069_03879	Alpha-D-ribose 1-methylphosphonate 5-phosphate C-P lyase	phnJ	synonymous_variant c.693C>T p.His231His
CB00069_contig00012	50234	C	T	CB00069_03896	Transcriptional regulatory protein OmpR	ompR_2	missense_variant c.151G>A p.Val51Ile
CB00069_contig00012	80829	A	C	CB00069_03923	putative cyclic di-GMP phosphodiesterase PdeC	pdeC	missense_variant c.1431T>G p.Ile477Met
CB00069_contig00012	121683	G	A	CB00069_03959	hypothetical protein		missense_variant c.38C>T p.Ala13Val
CB00069_contig00012	144375	A	T	CB00069_03985	Methionine synthase	metH	missense_variant c.3113T>A p.Phe1038Tyr
CB00069_contig00013	54050	T	G	CB00069_04047	Electron transport complex subunit RsxD	rsxD	missense_variant c.609A>C p.Glu203Asp
CB00069_contig00013	103380	A	G	CB00069_04093	Voltage-gated ClC-type chloride channel ClcB	clcB	synonymous_variant c.811C>T p.Leu271Leu
CB00069_contig00013	132765	A	T	CB00069_04125	hypothetical protein		missense_variant c.15T>A p.Phe5Leu
CB00069_contig00013	141067	T	C	CB00069_04133	Altronate oxidoreductase	uxaB_2	synonymous_variant c.84C>T p.Arg28Arg
CB00069_contig00014	41016	G	A	CB00069_04180	Protein-export membrane protein SecG	secG	missense_variant c.310C>T p.Pro104Ser
CB00069_contig00014	112904	G	T	CB00069_04246-CB00069_04247			intergenic_region n.112904G>T
CB00069_contig00014	133167	T	G	CB00069_04267	Multidrug export protein AcrE	acrE	missense_variant c.656G>T p.Ser219Ile
CB00069_contig00015	33796	A	G	CB00069_04306	hypothetical protein		missense_variant c.119C>T p.Ala40Val
CB00069_contig00015	90310	G	A	CB00069_04362	Ribonuclease E	rne	missense_variant c.2641G>A p.Glu881Lys
CB00069_contig00016	54685	A	C	CB00069_04476	Outer membrane pore protein E	phoE_2	synonymous_variant c.171C>A p.Ile57Ile
CB00069_contig00016	108591	C	T	CB00069_04533	Acyl-coenzyme A dehydrogenase	fadE	missense_variant c.1574C>T p.Ala525Val
CB00069_contig00017	11821	G	T	CB00069_04565	DNA-binding transcriptional regulator NtrC	glnG	synonymous_variant c.954C>A p.Ile318Ile
CB00069_contig00017	104855	T	A	CB00069_04654	HTH-type transcriptional activator RhaS	rhaS_5	missense_variant c.410A>T p.Gln137Leu
CB00069_contig00018	11555	C	A	CB00069_04679	HTH-type transcriptional regulator GltC	gltC_5	missense_variant c.837G>T p.Lys279Asn
CB00069_contig00023	1536	A	G	CB00069_04931	Shikimate dehydrogenase (NADP(+))	aroE	synonymous_variant c.525C>T p.Asp175Asp
CB00069_contig00028	3309	T	A	CB00069_05026	hypothetical protein		synonymous_variant c.171T>A p.Gly57Gly

## Sheet: S.Table_6_AMR_genes_local
Isolate	aac(3)-IIa	aac(3)-IId	aac(6')-Ib	aac(6')-If	aac(6')Ib-cr	aadA1	aadA16	aadA2	aadA5	aadA7	aadB	aph(3')-Ia	aph(3')-Ib	ARR-2	ARR-3	blaCARB-2	blaCKO-1	blaCMY-110	blaCMY-26	blaCMY-41	blaCMY-46	blaCMY-48	blaCMY-51	blaCMY-53	blaCMY-65	blaCMY-66	blaCMY-68	blaCMY-72	blaCMY-78	blaCMY-79	blaCMY-84	blaCMY-98	blaCTX-M-15	blaCTX-M-35	blaDHA-1	blaKPC-2	blaKPC-3	blaMAL-1	blaNDM-1	blaOXA-1	blaOXA-2	blaOXA-9	blaSHV-105	blaSHV-30	blaTEM-104	blaTEM-1A	blaTEM-1B	catA1	catA2
CB00003						100																										97.9661
CB00006																																						99.114
CB00007								100								95.1913											100
CB00008																																						100
CB00014																																						100
CB00016																																						100
CB00018																														99.825
CB00021																																97.8782
CB00023																						99.913
CB00027																	98.117
CB00028	99.768				100	99.747																	99.04										100							100							100	99.0906
CB00031																						100
CB00032																																						99.114
CB00033				98.851				99.874																		99.825
CB00035																	98.117
CB00036																															99.651
CB00039																		99.564
CB00040																										99.738
CB00043																																97.4361
CB00044																																93.6344
CB00045				98.851																		99.564
CB00046																	98.45
CB00049				100																						99.651
CB00051																																						99.114
CB00052																				99.825
CB00055																																						99.114
CB00056																				99.913
CB00057																																						100
CB00059				100																										99.825
CB00060																																						98.782
CB00061																	98.45
CB00063																																						100
CB00067																									100
CB00068																							99.476
CB00069																						99.913
CB00070																															99.651
CB00071																							99.04
CB00073																																						100
CB00074																																						98.893
CB00075																				99.913
CB00080
CB00081																	98.782
CB00082																																						100
CB00083																	98.782
CB00084																																						100
CB00086																						99.913
CB00087																																						99.114
CB00089																																						99.114
CB00090				98.851																									99.825
CB00091
CB00092																																						98.782
CB00094		99.884		98.851					100																	99.825																					100
CB00095				98.851					100																	99.825																			95.8188
CB00096																															99.651
CB00098						100																100
CB00099																																						99.114
CB00101						100					100											99.913																						99.884		100
CB00102																																						100
CB00103																										99.825
CB00104		99.884		98.851					100																	99.825																					100
CB00107																	98.782
CB00108				98.851				99.874																		99.825
CB00110																										99.738
CB00112																													99.564
CB00114																							99.913
CB00115		99.884									100	99.877						99.913																					100				99.884
CB00116																							99.564
CB00118																	98.45
CB00119																							99.302
CB00120
CB00121																	98.45
CB00122																																97.6126
CB00123																										100
CB00125																						99.913
CB00126																							99.302
CB00128																																						100
CB00129					100		99.645								100													99.389
CB00131						100																100
CB00132																										99.738
CB00134																													99.825
CB00135																																						100
CB00136																																						98.893
RS102								100																								97.6126																	96.106
RS189																																93.5455
RS226																														99.825						100											100
RS236																			98.778
RS237																						99.825
RS259		99.884										99.877						99.913																					100				99.884
RS289	100																																	100				99.114									100
RS77											100															100											100										100
YDC608											100											99.564															100						99.884
YDC638-3			99.835			100					100																				99.564						100					100	99.884			100
YDC645		99.884						100													99.127															100											100
YDC661			96.7			100		100				100											99.825														100					100	99.884
YDC667-1						100				97.494	100	100																				97.7015					100				100
YDC689-2						82.9214								100																					99.912			98.782
YDC693			99.835			100																		86.475													100					100	99.884			100
YDC697-2						100							99.2651																								100				100	100	99.884
YDC730																																93.5455
YDC849-1		99.884					99.645					99.877						99.913																					100				99.884
YDC876			96.7			100		100																							99.564						100					100	99.884
YDC880		99.884	100																			99.913															100							100					96.106
[truncated: 38 more columns]

## Sheet: S.Table_7_Virulence_genes_local
isolate	qseqid	sseqid	%% ident * %% coverage
CB00006	contig00006	senB:3:CP000038	98.724
CB00008	contig00005	senB:3:CP000038	98.469
CB00008	contig00021	ccI:4:DQ298019	99.881
CB00014	CB00014_c0010	senB:3:CP000038	98.469
CB00014	CB00014_c0021	ccI:4:DQ298019	99.941
CB00016	contig00006	senB:3:CP000038	98.469
CB00016	contig00014	ccI:4:DQ298019	99.941
CB00027	contig00005	senB:3:CP000038	98.895
CB00032	contig00025	ccI:2:X04466	99.881
CB00035	contig00005	senB:3:CP000038	98.895
CB00046	contig00005	senB:3:CP000038	98.895
CB00051	CB00051_contig00025	ccI:2:X04466	99.881
CB00055	contig00004	senB:3:CP000038	98.639
CB00057	contig00006	senB:3:CP000038	98.469
CB00057	contig00013	ccI:4:DQ298019	99.941
CB00060	contig00011	senB:3:CP000038	98.554
CB00061	contig00021	ccI:3:JF828150	93.2384
CB00063	contig00004	senB:3:CP000038	98.469
CB00063	contig00016	ccI:4:DQ298019	99.941
CB00073	2	ccI:4:DQ298019	88.7305
CB00073	1	senB:3:CP000038	98.469
CB00074	CB00074_contig00011	senB:3:CP000038	98.724
CB00081	CB00081_c0006	senB:3:CP000038	98.724
CB00081	CB00081_c0016	ccI:3:JF828150	100
CB00082	CB00082_c0005	senB:3:CP000038	98.469
CB00083	CB00083_c0005	senB:3:CP000038	98.724
CB00083	CB00083_c0016	ccI:3:JF828150	100
CB00084	CB00084_c0014	ccI:4:DQ298019	93.891
CB00084	CB00084_c0004	senB:3:CP000038	98.469
CB00087	CB00087_c0007	senB:3:CP000038	98.81
CB00099	CB00099_c0007	senB:3:CP000038	98.724
CB00102	CB00102_c0004	senB:3:CP000038	98.469
CB00102	CB00102_c0016	ccI:4:DQ298019	99.941
CB00107	CB00107_c0004	senB:3:CP000038	98.724
CB00107	CB00107_c0013	ccI:3:JF828150	100
CB00118	CB00118_c0008	senB:3:CP000038	98.895
CB00118	CB00118_c0024	ccI:4:DQ298019	100
CB00121	CB00121_c0009	senB:3:CP000038	98.895
CB00121	CB00121_c0016	ccI:4:DQ298019	100
CB00128	CB00128_c0005	senB:3:CP000038	98.469
CB00135	CB00135_c0005	senB:3:CP000038	98.469
CB00135	CB00135_c0020	ccI:4:DQ298019	99.941
CB00136	CB00136_c0008	senB:3:CP000038	98.895
RS289	RS289_c0004	senB:3:CP000038	98.81
YDC667-1	YDC667-1_c0014	astA:7:AF411067	90.5984
YDC689-2	YDC689-2_c0005	senB:3:CP000038	98.895

## Sheet: S.Table_8_Porin_genotypes
Isolate name	Species	Carbapenemase gene	OmpC genotype	OmpF genotype	Porin Disruption in CDS	Meropenem MIC (ug/mL)
RS77	C. freundii	blaKPC-3	wild type	wild type	-	1
RS102	C. werkmanii	-	wild type	wild type	-	0.25
RS189	C. werkmanii	-	wild type	wild type	-	≤0.06
RS226	C. freundii	blaKPC-2	wild type	disrupted	OmpF Y80*	2 (I)
RS236	C. freundii	-	wild type	wild type	-	2 (I)
RS237	C. freundii	-	wild type	wild type	-	4 (R)
RS259	C. freundii	blaNDM-1	wild type	wild type	-	16 (R)
RS289	C. koseri	-	wild type	unknown	Contig break in Illumina assembly	0.12
YDC608	C. freundii	blaKPC-3	wild type	wild type	-	16 (R)
YDC638-3	C. freundii	blaKPC-3	wild type	disrupted	OmpF 25bp deletion causing frameshift, Y75*	2 (I)
YDC645	C. freundii	blaKPC-2	wild type	wild type	-	≤0.06
YDC661	C. freundii	blaKPC-3	wild type	disrupted	IS4-like transposase insertion in CDS	1
YDC667-1	C. werkmanii	blaKPC-3	wild type	disrupted	1bp insertion causing frameshift, Y119*	1
YDC689-2	C. koseri	-	wild type	wild type	-	0.5
YDC693*	Citrobacter sp.	blaKPC-3	wild type	unknown	Highly divergent sequence	16 (R)
YDC697-2*	C. farmeri	blaKPC-3	wild type	wild type	-	32 (R)
YDC730	C. werkmanii	-	wild type	wild type	-	0.12
YDC849-1	C. freundii	blaNDM-1	wild type	wild type	-	16 (R)
YDC876	C. freundii	blaKPC-3	wild type	disrupted	25bp deletion causing frameshift, Y75*	8 (R)
YDC880	C. freundii	blaKPC-3	wild type	disrupted	Y80*	4 (R)
